# Supplementary material for: Molecular Subtypes Based on Cell Differentiation Trajectories in Head and Neck Squamous Cell Carcinoma: Differential Prognosis and Immunotherapeutic Responses
Source: Front Immunol. 2021 Dec 24;12:791621. doi: 10.3389/fimmu.2021.791621 (PMC8739483; doi:10.3389/fimmu.2021.791621)
Supplement: Supplementary Table S1 — Prognostic analysis of 159 HNSCC cell differentiation-related genes using a univariate Cox regression model. [file Table_1.xlsx]

## Sheet: S1
id	HR	HR.95L	HR.95H	pvalue
TACSTD2	0.838562	0.744868	0.94404	0.00358445
DSP	0.878966	0.797659	0.968561	0.00918813
DSC3	0.852806	0.772929	0.940937	0.00150738
CSTA	0.863576	0.80439	0.927117	5.14271e-05
LAMB3	1.18682	1.07145	1.3146	0.00102777
LAMC2	1.11914	1.04141	1.20266	0.00217792
ELF3	0.902964	0.840737	0.969797	0.00508195
LYPD3	0.863309	0.797143	0.934966	0.000302838
LAMA3	1.11316	1.02602	1.2077	0.00995036
RAB25	0.863583	0.788886	0.945353	0.00148573
CALML3	0.87806	0.813078	0.948235	0.000916814
DSG2	1.17403	1.06578	1.29327	0.00115111
ALDH3A1	0.929587	0.886819	0.974417	0.00237816
STAP2	0.770555	0.658854	0.901193	0.00110641
TRIM29	0.80811	0.721917	0.904593	0.000213559
MAGEA4	1.057	1.01609	1.09955	0.00591713
EHF	0.856795	0.792513	0.92629	0.000102658
PFN2	1.11432	1.02941	1.20625	0.00743801
BCL11A	0.803767	0.710006	0.90991	0.000556901
S100A4	0.825198	0.71549	0.951727	0.00829714
S100A9	0.919736	0.867915	0.974651	0.00468824
AXL	1.17636	1.05985	1.30568	0.00227187
SLC2A3	1.27524	1.15964	1.40238	5.31496e-07
PDZK1IP1	0.917324	0.862272	0.97589	0.0062789
IL2RG	0.824912	0.750306	0.906937	6.90317e-05
SLPI	0.909654	0.853705	0.96927	0.00345923
CD2	0.855549	0.788554	0.928235	0.000176868
CD52	0.878941	0.804906	0.959786	0.00405054
ITM2A	0.86886	0.785552	0.961003	0.00626783
CD3E	0.83219	0.755669	0.916461	0.000189551
SPP1	1.09934	1.04486	1.15666	0.000260004
GADD45B	1.22251	1.06299	1.40597	0.00485992
CD3D	0.845396	0.777003	0.919809	9.53964e-05
SH3KBP1	1.18008	1.04495	1.33269	0.00761854
CD3G	0.8232	0.734162	0.923038	0.000864785
LCK	0.854701	0.767642	0.951633	0.00417732
LSP1	0.836907	0.746965	0.93768	0.00214621
CD96	0.818549	0.716858	0.934665	0.00309385
ARHGAP9	0.837343	0.740247	0.947175	0.00475769
ITK	0.79998	0.704468	0.908441	0.000581247
CD7	0.830824	0.748823	0.921804	0.000472847
MYADM	1.1371	1.03566	1.24847	0.00703955
SPOCK2	0.829271	0.755539	0.910199	8.13257e-05
ANKRD44	0.770561	0.642734	0.923809	0.00485814
CORO1A	0.86821	0.784288	0.961112	0.00643603
CST7	0.867664	0.780957	0.963997	0.00822829
PTPN7	0.826203	0.733391	0.930762	0.00168876
INPP5D	0.814792	0.720191	0.921819	0.00114289
ICOS	0.80297	0.714208	0.902763	0.000241136
FN1	1.13577	1.06422	1.21213	0.0001257
TIGIT	0.815466	0.720555	0.922878	0.00123264
SELPLG	0.825738	0.730786	0.933026	0.00212476
CTLA4	0.811042	0.717818	0.916372	0.000774376
TBC1D10C	0.807098	0.719372	0.905522	0.000261829
SASH3	0.874363	0.791598	0.965781	0.00813993
GIMAP7	0.862556	0.782058	0.951339	0.00309699
CD27	0.845769	0.777159	0.920436	0.000104166
NNMT	1.18961	1.09541	1.29192	3.71035e-05
BIN2	0.824389	0.722307	0.940899	0.00419399
CCR7	0.82358	0.752413	0.901479	2.56195e-05
TAGLN	1.13783	1.04531	1.23855	0.00284592
CD247	0.811823	0.729992	0.902827	0.000120219
GZMB	0.882298	0.816599	0.953281	0.00151485
CD6	0.752912	0.660938	0.857684	1.95989e-05
ZAP70	0.736397	0.646072	0.839349	4.58333e-06
LTB	0.832986	0.75423	0.919964	0.000310722
CTSW	0.824421	0.743875	0.913688	0.000232484
BGN	1.14608	1.05606	1.24378	0.00108761
SIRPG	0.789242	0.694888	0.896408	0.000269053
LAT	0.507014	0.339246	0.757748	0.000922726
CD8A	0.892252	0.823473	0.966776	0.00534442
ICAM3	0.844163	0.742935	0.959184	0.0093393
CXCR6	0.810857	0.718672	0.914867	0.000661731
BATF	0.814643	0.727475	0.912255	0.000384574
ACAP1	0.799461	0.68522	0.932748	0.00444268
THBS1	1.26762	1.17247	1.37048	2.56818e-09
RASSF5	0.801346	0.693661	0.925749	0.00263132
CLEC2D	0.77558	0.659453	0.912156	0.00213356
TRAF3IP3	0.73323	0.618498	0.869243	0.000351548
CALD1	1.19574	1.07077	1.3353	0.00150341
TIMP1	1.21156	1.0947	1.3409	0.000208683
LGALS1	1.21433	1.09963	1.34098	0.000124902
PKIG	1.24085	1.07922	1.42668	0.00244043
OCIAD2	1.24721	1.07084	1.45264	0.00451492
NRP1	1.21532	1.06568	1.38597	0.00362687
AQP1	0.817774	0.718982	0.93014	0.00219562
LRRC32	1.17446	1.05143	1.3119	0.00439671
HEYL	1.20938	1.07872	1.35587	0.00111788
FRZB	0.8484	0.751813	0.957396	0.00767639
AKAP12	1.17866	1.06359	1.30616	0.00171059
NFIA	0.730304	0.619198	0.861347	0.000189553
SLC9A3R1	0.845085	0.746864	0.956223	0.00758346
SLC7A5	1.1927	1.08007	1.31707	0.000497603
TPM1	1.1617	1.05438	1.27994	0.00243906
FERMT2	1.21976	1.09789	1.35517	0.000216757
CLIC4	1.2883	1.10492	1.50211	0.00122256
PHLDB1	1.21806	1.04996	1.41308	0.0092321
CAV1	1.11803	1.02949	1.21419	0.00803951
POSTN	1.10348	1.04003	1.17081	0.00111841
IER3	1.18903	1.07005	1.32124	0.0012883
FAP	1.17158	1.08013	1.27077	0.000134085
TNFRSF18	0.855738	0.775884	0.943809	0.00182684
EHD2	1.21863	1.05546	1.40704	0.00702089
SELENBP1	0.873468	0.792439	0.962782	0.00645893
TGM2	1.18609	1.08491	1.2967	0.000175753
SGCE	1.13116	1.03701	1.23386	0.0054438
CTHRC1	1.10384	1.02422	1.18964	0.00969223
IL6	1.11552	1.0449	1.19092	0.00105274
PDGFA	1.35276	1.18378	1.54586	9.07527e-06
SERPINH1	1.28967	1.15398	1.44131	7.29209e-06
CD151	1.29059	1.10029	1.51381	0.00172364
IKZF3	0.845715	0.755107	0.947197	0.00375302
ACTN1	1.35085	1.20154	1.51872	4.84926e-07
CTTN	1.15701	1.05005	1.27486	0.00321053
ASPH	1.22844	1.0661	1.4155	0.00444038
LGALS3BP	1.22891	1.06147	1.42276	0.00581303
IKZF1	0.852203	0.755934	0.960732	0.00892359
PHLDB2	1.16757	1.0482	1.30054	0.00487037
CCR6	0.511775	0.319961	0.818582	0.00518509
LIMA1	1.20568	1.05208	1.3817	0.00714089
APP	1.27256	1.0961	1.47742	0.00155241
MT1X	1.18457	1.06582	1.31655	0.0016738
TGFBI	1.13626	1.05688	1.2216	0.000546188
MAP4K1	0.798936	0.709513	0.899629	0.000210178
PRKCB	0.813192	0.69965	0.94516	0.00703818
RAB13	1.35302	1.08529	1.68681	0.00719935
SH2D1A	0.82512	0.724908	0.939186	0.00361822
ADM	1.18225	1.06412	1.31349	0.0018265
CD5	0.778894	0.693488	0.874818	2.47674e-05
ESD	1.47356	1.17839	1.84266	0.000675695
MFAP2	1.17364	1.061	1.29824	0.00187014
ITGAL	0.863696	0.782711	0.953059	0.00353353
MEIS1	0.730935	0.634576	0.841925	1.38944e-05
IRF4	0.817127	0.721363	0.925603	0.00149557
TNFRSF12A	1.28055	1.14899	1.42718	7.79419e-06
SERPINE1	1.18775	1.10943	1.27161	7.67314e-07
PRSS23	1.22897	1.11639	1.3529	2.59717e-05
GZMK	0.896419	0.826224	0.972578	0.00858117
SIT1	0.854615	0.760517	0.960355	0.00829947
PPP1R16B	0.797375	0.704796	0.902114	0.000323249
P2RY10	0.822899	0.722117	0.937747	0.00345311
FHL2	1.27673	1.12423	1.44992	0.000167011
SLA2	0.832408	0.7301	0.949054	0.0061168
CAV2	1.19381	1.04482	1.36405	0.00919777
IL21R	0.829001	0.724556	0.948501	0.00634274
PLAU	1.24223	1.13335	1.36158	3.58142e-06
CXCR3	0.830658	0.745638	0.925372	0.000757745
LY9	0.719866	0.5854	0.885219	0.00183544
LAX1	0.844585	0.750664	0.950257	0.004981
PARP15	0.648914	0.508535	0.828043	0.000506866
ARHGAP4	0.860864	0.77982	0.950331	0.00297946
CD28	0.771215	0.651279	0.913237	0.00259221
PYHIN1	0.785842	0.658996	0.937103	0.00729145
TNFRSF4	0.798294	0.692654	0.920045	0.00186706
SLAMF6	0.834376	0.74477	0.934764	0.00178534
SEMA4D	0.836002	0.732631	0.953958	0.00781617
FGD3	0.691898	0.593548	0.806546	2.4977e-06
LIMD2	0.81544	0.700148	0.949718	0.00870853
DUSP10	1.218	1.07974	1.37398	0.00133743

## Sheet: S2
Id	survival time	survival status	Age(years)	Gender	Stage	tumor type	HPV
TCGA-BB-4217	187	Alive	68	MALE	IVA	Laryngeal cancers	NA
TCGA-CV-6433	641	Alive	57	MALE	II	OSCC	NA
TCGA-BA-A6DE	440	Alive	70	FEMALE	II	OSCC	Negative
TCGA-BB-4227	134	Alive	66	MALE	IVA	Hypopharyngeal cancer	NA
TCGA-MT-A51X	242	Alive	30	MALE	IVA	OSCC	NA
TCGA-CV-5439	546	Dead	62	MALE	IVA	OSCC	NA
TCGA-MT-A7BN	469	Alive	74	MALE	IVA	OSCC	NA
TCGA-D6-A4Z9	539	Alive	59	MALE	IVA	OSCC	NA
TCGA-CR-6471	1202	Dead	58	MALE	IVA	OSCC	NA
TCGA-BA-5556	725	Alive	58	FEMALE	II	OSCC	NA
TCGA-CR-7379	1036	Alive	78	FEMALE	IVA	OSCC	Negative
TCGA-CN-6023	1584	Alive	73	MALE	IVA	Laryngeal cancers	Negative
TCGA-P3-A6T5	882	Dead	79	FEMALE	IVA	OSCC	NA
TCGA-MZ-A7D7	547	Alive	51	MALE	IVA	OSCC	Negative
TCGA-CV-7425	1718	Dead	77	FEMALE	III	OSCC	NA
TCGA-CN-4725	1157	Alive	60	MALE	II	OSCC	Negative
TCGA-CQ-7069	1274	Alive	77	FEMALE	II	OSCC	NA
TCGA-QK-A6VC	600	Alive	62	FEMALE	IVA	Hypopharyngeal cancer	Negative
TCGA-CV-5971	701	Alive	60	MALE	IVA	OSCC	NA
TCGA-QK-A6IH	653	Alive	65	FEMALE	IVB	OSCC	NA
TCGA-UF-A7JF	1686	Alive	80	MALE	IVA	Laryngeal cancers	NA
TCGA-CN-A6V1	603	Alive	59	MALE	IVA	NA	NA
TCGA-CV-A45T	4856	Dead	64	FEMALE	NA	OSCC	NA
TCGA-CN-A49B	904	Alive	71	MALE	III	Laryngeal cancers	Negative
TCGA-CR-6472	1050	Alive	59	MALE	NA	OSCC	NA
TCGA-KU-A66S	406	Dead	69	FEMALE	III	Laryngeal cancers	NA
TCGA-CR-7401	1077	Alive	64	MALE	I	OSCC	NA
TCGA-UF-A7J9	1358	Alive	75	MALE	IVA	Laryngeal cancers	NA
TCGA-HD-8634	385	Dead	51	FEMALE	I	OSCC	NA
TCGA-BA-6868	472	Dead	53	MALE	NA	Laryngeal cancers	NA
TCGA-CR-5247	358	Alive	48	MALE	NA	Oropharyngeal cancer	NA
TCGA-QK-A8Z8	171	Dead	60	FEMALE	IVC	Laryngeal cancers	NA
TCGA-CQ-A4CB	893	Alive	59	MALE	III	OSCC	NA
TCGA-MZ-A5BI	217	Dead	53	MALE	NA	Oropharyngeal cancer	Positive
TCGA-CV-7255	64	Dead	32	FEMALE	IVA	OSCC	NA
TCGA-CN-6995	112	Dead	78	MALE	IVA	OSCC	NA
TCGA-CV-7435	4680	Dead	57	FEMALE	IVA	OSCC	NA
TCGA-CN-6996	530	Dead	58	FEMALE	IVA	OSCC	NA
TCGA-CQ-A4CE	897	Alive	76	FEMALE	II	OSCC	NA
TCGA-BB-A5HY	321	Dead	64	MALE	IVA	Hypopharyngeal cancer	Negative
TCGA-P3-A5Q5	910	Alive	54	MALE	IVA	Oropharyngeal cancer	NA
TCGA-BA-4076	415	Dead	39	MALE	NA	Laryngeal cancers	NA
TCGA-CV-7416	763	Dead	29	FEMALE	IVA	OSCC	NA
TCGA-QK-A6II	284	Dead	52	MALE	IVA	OSCC	NA
TCGA-CN-4730	817	Alive	62	MALE	IVA	OSCC	NA
TCGA-BA-5558	1995	Alive	65	MALE	NA	OSCC	NA
TCGA-CR-7388	823	Dead	70	FEMALE	NA	Laryngeal cancers	NA
TCGA-BA-A6DL	623	Alive	59	MALE	NA	Oropharyngeal cancer	Negative
TCGA-CV-7432	2570	Dead	79	MALE	II	OSCC	NA
TCGA-P3-A6SW	1120	Alive	50	MALE	IVB	Oropharyngeal cancer	NA
TCGA-CR-7390	1508	Alive	67	MALE	IVA	OSCC	Negative
TCGA-CQ-A4CI	950	Alive	73	MALE	III	OSCC	NA
TCGA-BA-6871	108	Dead	75	MALE	NA	OSCC	NA
TCGA-CX-7086	573	Alive	53	MALE	III	OSCC	NA
TCGA-CV-5966	545	Dead	63	FEMALE	IVA	OSCC	NA
TCGA-CN-4739	1394	Dead	71	MALE	IVA	Laryngeal cancers	NA
TCGA-CN-5365	351	Dead	38	MALE	IVB	Oropharyngeal cancer	NA
TCGA-CN-4733	1586	Alive	61	MALE	III	OSCC	Negative
TCGA-CV-A6JU	110	Alive	61	FEMALE	IVB	OSCC	NA
TCGA-CV-7236	144	Dead	77	FEMALE	IVA	OSCC	NA
TCGA-CR-7402	911	Alive	68	MALE	NA	Laryngeal cancers	NA
TCGA-BB-7871	750	Alive	64	FEMALE	IVA	NA	NA
TCGA-CN-A63U	964	Alive	50	MALE	IVA	Laryngeal cancers	Negative
TCGA-CV-7568	927	Dead	48	FEMALE	IVA	OSCC	NA
TCGA-F7-A622	359	Dead	75	MALE	III	Laryngeal cancers	NA
TCGA-CV-7422	1037	Dead	60	FEMALE	IVA	Laryngeal cancers	NA
TCGA-CV-7421	2	Dead	76	MALE	IVA	Laryngeal cancers	NA
TCGA-IQ-A61K	161	Dead	70	FEMALE	IVA	NA	NA
TCGA-CV-A45U	1079	Dead	59	MALE	IVA	OSCC	NA
TCGA-CV-7183	3981	Alive	53	MALE	II	OSCC	NA
TCGA-QK-A6VB	641	Alive	66	MALE	IVA	OSCC	NA
TCGA-CR-5243	2562	Alive	51	MALE	NA	Oropharyngeal cancer	NA
TCGA-WA-A7H4	443	Alive	69	MALE	II	OSCC	NA
TCGA-BB-7862	1117	Alive	67	MALE	IVA	NA	NA
TCGA-CN-A6V7	594	Alive	40	MALE	IVA	Oropharyngeal cancer	Positive
TCGA-CQ-6223	1428	Alive	69	MALE	II	OSCC	NA
TCGA-H7-A76A	637	Alive	57	MALE	NA	Oropharyngeal cancer	Positive
TCGA-BB-7863	1025	Alive	43	FEMALE	III	NA	NA
TCGA-4P-AA8J	102	Alive	66	MALE	IVA	OSCC	Negative
TCGA-UF-A7JS	680	Dead	59	MALE	IVA	OSCC	NA
TCGA-CR-6482	345	Alive	62	MALE	NA	Oropharyngeal cancer	Positive
TCGA-DQ-5630	1030	Alive	73	MALE	NA	OSCC	NA
TCGA-BA-A4IH	622	Alive	57	MALE	NA	Oropharyngeal cancer	Positive
TCGA-CR-6474	564	Dead	51	MALE	IVA	Laryngeal cancers	NA
TCGA-D6-6516	773	Alive	69	MALE	I	OSCC	NA
TCGA-CV-5976	1478	Alive	50	MALE	IVA	OSCC	NA
TCGA-CQ-7064	1973	Alive	83	FEMALE	III	NA	NA
TCGA-UF-A7JJ	549	Alive	68	MALE	IVA	Laryngeal cancers	NA
TCGA-CN-A63Y	504	Alive	46	MALE	II	NA	NA
TCGA-CX-7085	321	Alive	77	FEMALE	I	OSCC	NA
TCGA-CQ-7067	509	Alive	75	FEMALE	I	NA	NA
TCGA-UF-A718	1971	Alive	62	MALE	IVA	Laryngeal cancers	NA
TCGA-CR-7369	1090	Dead	59	MALE	IVA	OSCC	NA
TCGA-KU-A6H7	586	Alive	55	FEMALE	IVA	Oropharyngeal cancer	Positive
TCGA-D6-6823	701	Alive	50	MALE	II	OSCC	NA
TCGA-CV-5436	584	Dead	65	MALE	IVA	OSCC	NA
TCGA-CV-6948	1289	Dead	79	FEMALE	IVB	OSCC	NA
TCGA-P3-A5QE	1559	Alive	49	MALE	III	OSCC	NA
TCGA-CN-5366	360	Dead	51	MALE	IVA	Hypopharyngeal cancer	NA
TCGA-CQ-7068	1309	Alive	80	FEMALE	II	OSCC	NA
TCGA-BB-A5HZ	827	Alive	65	MALE	IVA	OSCC	NA
TCGA-BA-5149	806	Dead	47	MALE	IVA	NA	NA
TCGA-CN-A63T	225	Alive	60	MALE	IVA	Laryngeal cancers	Negative
TCGA-CV-5440	3270	Alive	52	MALE	IVA	Laryngeal cancers	NA
TCGA-HD-7831	667	Alive	74	MALE	IVA	OSCC	NA
TCGA-TN-A7HL	619	Alive	59	MALE	IVA	Hypopharyngeal cancer	Positive
TCGA-CV-7235	2347	Alive	67	MALE	II	OSCC	NA
TCGA-T2-A6WZ	484	Dead	53	MALE	NA	OSCC	Negative
TCGA-CV-A468	464	Dead	42	MALE	IVA	OSCC	NA
TCGA-UF-A71E	1504	Dead	63	MALE	IVA	OSCC	NA
TCGA-DQ-7589	1409	Alive	70	MALE	NA	NA	NA
TCGA-CR-7386	1430	Alive	69	MALE	IVA	OSCC	NA
TCGA-UP-A6WW	518	Alive	58	MALE	NA	OSCC	NA
TCGA-CN-6022	281	Dead	49	MALE	IVA	Laryngeal cancers	Negative
TCGA-UF-A719	1663	Alive	54	MALE	II	OSCC	NA
TCGA-DQ-7592	1143	Alive	57	MALE	NA	OSCC	Negative
TCGA-CR-7395	930	Alive	80	FEMALE	II	OSCC	Negative
TCGA-CV-7100	274	Dead	66	MALE	III	OSCC	NA
TCGA-CV-6951	915	Dead	57	MALE	IVA	OSCC	NA
TCGA-CN-A6V6	635	Alive	59	MALE	IVA	OSCC	Positive
TCGA-CQ-5326	89	Dead	67	MALE	IVA	OSCC	NA
TCGA-CQ-5334	129	Dead	87	MALE	IVA	OSCC	NA
TCGA-CV-5973	2641	Alive	62	FEMALE	III	OSCC	NA
TCGA-CN-5355	1278	Alive	64	MALE	IVA	Laryngeal cancers	NA
TCGA-CV-7253	361	Dead	58	MALE	IVA	OSCC	NA
TCGA-CV-7254	1459	Dead	55	MALE	II	OSCC	NA
TCGA-CR-7373	889	Alive	66	MALE	IVA	OSCC	Negative
TCGA-CQ-7063	2133	Alive	59	FEMALE	I	OSCC	NA
TCGA-CV-6961	76	Dead	61	MALE	II	OSCC	NA
TCGA-BA-5153	1762	Dead	51	MALE	NA	Oropharyngeal cancer	NA
TCGA-CV-7247	577	Dead	55	MALE	III	Laryngeal cancers	NA
TCGA-F7-8298	995	Alive	58	MALE	I	Laryngeal cancers	NA
TCGA-D6-A6EN	687	Alive	71	MALE	III	OSCC	NA
TCGA-HD-A634	130	Dead	56	MALE	IVA	Oropharyngeal cancer	Positive
TCGA-QK-A6IF	704	Alive	61	MALE	NA	Oropharyngeal cancer	Positive
TCGA-CV-A45O	851	Alive	57	MALE	NA	OSCC	NA
TCGA-F7-A61S	576	Alive	62	MALE	III	OSCC	NA
TCGA-CV-A45P	639	Alive	82	FEMALE	I	OSCC	NA
TCGA-F7-7848	1131	Alive	47	MALE	IVA	Laryngeal cancers	NA
TCGA-CN-4742	397	Dead	48	FEMALE	IVA	OSCC	Negative
TCGA-KU-A6H8	327	Dead	41	MALE	IVA	OSCC	NA
TCGA-RS-A6TO	387	Dead	82	FEMALE	IVA	OSCC	Negative
TCGA-TN-A7HI	412	Alive	56	MALE	IVA	Oropharyngeal cancer	Positive
TCGA-CN-5364	493	Dead	55	MALE	IVA	OSCC	NA
TCGA-BB-7870	2016	Alive	58	MALE	IVA	NA	NA
TCGA-CV-7423	3059	Dead	65	MALE	II	OSCC	NA
TCGA-CV-6962	126	Dead	65	MALE	IVA	Laryngeal cancers	NA
TCGA-CQ-A4CG	430	Dead	78	FEMALE	III	OSCC	NA
TCGA-UF-A7JV	90	Dead	62	FEMALE	IVA	Hypopharyngeal cancer	NA
TCGA-CV-7102	56	Dead	76	FEMALE	IVA	OSCC	NA
TCGA-CV-A463	23	Dead	82	FEMALE	IVA	OSCC	NA
TCGA-CV-7242	1095	Alive	60	FEMALE	II	Laryngeal cancers	NA
TCGA-CV-7103	1591	Dead	49	MALE	IVA	OSCC	NA
TCGA-CN-A642	82	Dead	57	MALE	IVB	OSCC	Negative
TCGA-BA-5152	1288	Alive	56	MALE	IVA	OSCC	NA
TCGA-CN-6989	980	Dead	64	MALE	IVA	Laryngeal cancers	Negative
TCGA-IQ-A61I	2	Dead	63	MALE	IVA	Oropharyngeal cancer	NA
TCGA-CV-A45V	32	Dead	87	FEMALE	IVA	OSCC	NA
TCGA-MT-A67G	190	Alive	53	FEMALE	IVA	NA	NA
TCGA-CV-6943	602	Dead	74	MALE	III	OSCC	NA
TCGA-HD-8635	695	Alive	61	FEMALE	III	OSCC	Negative
TCGA-QK-AA3K	253	Alive	60	MALE	IVA	OSCC	Positive
TCGA-H7-7774	407	Alive	75	FEMALE	IVA	OSCC	NA
TCGA-D6-8568	759	Alive	62	MALE	II	Laryngeal cancers	NA
TCGA-CR-5250	799	Alive	71	MALE	NA	OSCC	Positive
TCGA-BA-A6DA	351	Alive	41	FEMALE	IVA	Laryngeal cancers	Positive
TCGA-QK-A8Z9	449	Dead	56	MALE	IVA	OSCC	NA
TCGA-F7-A620	543	Alive	47	MALE	III	OSCC	NA
TCGA-CR-7367	1440	Alive	52	MALE	IVA	OSCC	NA
TCGA-CV-7413	294	Dead	74	FEMALE	II	OSCC	NA
TCGA-CN-4741	2239	Alive	75	MALE	IVA	OSCC	NA
TCGA-T2-A6X2	987	Alive	82	MALE	III	OSCC	Negative
TCGA-CN-4727	1560	Alive	56	MALE	IVA	Laryngeal cancers	Negative
TCGA-CV-6952	185	Dead	65	FEMALE	IVA	OSCC	NA
TCGA-CN-A6UY	713	Alive	57	MALE	IVA	OSCC	Positive
TCGA-CV-7434	218	Dead	64	MALE	IVA	OSCC	NA
TCGA-CQ-5324	1593	Alive	59	MALE	III	OSCC	NA
TCGA-BA-A4II	918	Alive	46	MALE	II	Oropharyngeal cancer	NA
TCGA-WA-A7GZ	625	Dead	58	MALE	NA	OSCC	NA
TCGA-CQ-7071	1311	Alive	76	FEMALE	III	OSCC	NA
TCGA-C9-A480	386	Alive	45	FEMALE	III	OSCC	NA
TCGA-CV-A6JN	906	Alive	53	MALE	NA	OSCC	NA
TCGA-UF-A71B	1506	Alive	50	MALE	IVA	OSCC	NA
TCGA-CV-6938	144	Dead	87	MALE	II	OSCC	NA
TCGA-QK-AA3J	466	Alive	69	MALE	I	Laryngeal cancers	NA
TCGA-CV-6942	4282	Alive	73	FEMALE	II	OSCC	NA
TCGA-HD-7753	866	Alive	62	MALE	I	Oropharyngeal cancer	NA
TCGA-CV-A6K1	685	Alive	65	MALE	IVA	Laryngeal cancers	NA
TCGA-CV-5443	2784	Alive	63	MALE	III	Laryngeal cancers	NA
TCGA-IQ-A6SH	471	Alive	55	MALE	III	OSCC	NA
TCGA-CR-6477	514	Alive	56	FEMALE	NA	OSCC	Negative
TCGA-DQ-7595	1190	Alive	53	MALE	NA	NA	NA
TCGA-IQ-A61L	416	Alive	72	FEMALE	II	NA	NA
TCGA-CV-7238	2727	Alive	69	FEMALE	II	OSCC	NA
TCGA-CV-7252	151	Dead	62	FEMALE	IVA	OSCC	NA
TCGA-CN-4728	1724	Alive	56	MALE	IVA	OSCC	Negative
TCGA-BB-7866	1368	Alive	40	MALE	NA	NA	NA
TCGA-CN-5361	2120	Dead	80	MALE	IVA	Laryngeal cancers	NA
TCGA-CN-A63V	679	Alive	59	MALE	IVA	OSCC	Negative
TCGA-IQ-7631	1172	Alive	60	FEMALE	II	OSCC	NA
TCGA-CQ-A4C9	707	Alive	56	MALE	III	OSCC	NA
TCGA-BA-5151	722	Alive	72	MALE	IVA	OSCC	NA
TCGA-CQ-6219	479	Dead	50	FEMALE	IVA	OSCC	NA
TCGA-CR-6488	379	Alive	68	FEMALE	II	OSCC	NA
TCGA-CV-A461	2064	Dead	65	MALE	NA	Laryngeal cancers	NA
TCGA-CR-7377	279	Dead	58	MALE	IVA	OSCC	NA
TCGA-HD-8224	446	Dead	63	MALE	IVA	OSCC	Negative
TCGA-F7-A623	616	Alive	70	MALE	IVA	Laryngeal cancers	NA
TCGA-CQ-5333	341	Dead	74	MALE	II	OSCC	NA
TCGA-D6-8569	770	Alive	52	MALE	II	OSCC	NA
TCGA-CR-6470	1521	Alive	38	MALE	II	Oropharyngeal cancer	NA
TCGA-CV-7248	521	Dead	63	FEMALE	IVA	Laryngeal cancers	NA
TCGA-MZ-A6I9	489	Dead	68	MALE	NA	OSCC	Positive
TCGA-CN-4723	1699	Alive	67	MALE	IVA	Laryngeal cancers	NA
TCGA-C9-A47Z	191	Dead	72	FEMALE	III	OSCC	NA
TCGA-F7-A61V	759	Alive	54	MALE	II	OSCC	Negative
TCGA-P3-A5Q6	480	Dead	49	MALE	IVA	Oropharyngeal cancer	NA
TCGA-D6-6826	348	Dead	64	FEMALE	IVA	Laryngeal cancers	NA
TCGA-CV-6934	65	Dead	66	FEMALE	IVA	OSCC	NA
TCGA-CV-6935	295	Dead	67	MALE	IVA	Laryngeal cancers	NA
TCGA-HD-A633	421	Alive	74	MALE	IVA	OSCC	NA
TCGA-F7-8489	658	Alive	48	MALE	II	OSCC	NA
TCGA-IQ-7630	485	Alive	49	MALE	II	Oropharyngeal cancer	NA
TCGA-CR-7370	105	Alive	72	FEMALE	NA	Laryngeal cancers	NA
TCGA-CN-A49C	645	Alive	67	MALE	NA	Oropharyngeal cancer	Positive
TCGA-F7-A61W	14	Alive	51	MALE	IVA	OSCC	NA
TCGA-CV-A465	215	Dead	24	MALE	III	OSCC	NA
TCGA-CQ-6228	456	Dead	71	FEMALE	IVA	OSCC	NA
TCGA-BB-7864	1527	Alive	61	MALE	IVA	NA	NA
TCGA-CQ-6222	2016	Alive	63	MALE	IVA	OSCC	NA
TCGA-CN-6010	1523	Alive	53	MALE	IVA	Laryngeal cancers	Negative
TCGA-QK-A64Z	641	Dead	79	FEMALE	IVA	OSCC	NA
TCGA-CV-6960	862	Dead	49	MALE	III	OSCC	NA
TCGA-IQ-A61J	1021	Alive	54	MALE	IVA	OSCC	NA
TCGA-CN-4734	1690	Alive	70	MALE	II	OSCC	Negative
TCGA-CV-7440	675	Dead	38	MALE	II	Laryngeal cancers	NA
TCGA-QK-A6V9	833	Alive	56	MALE	II	Oropharyngeal cancer	Positive
TCGA-CV-7245	797	Alive	62	MALE	IVA	Laryngeal cancers	NA
TCGA-CV-6954	2002	Dead	59	MALE	IVA	OSCC	NA
TCGA-CV-7418	789	Dead	62	MALE	IVA	Laryngeal cancers	NA
TCGA-RS-A6TP	516	Alive	58	MALE	II	Oropharyngeal cancer	Positive
TCGA-CN-6019	1038	Alive	61	MALE	IVA	OSCC	Negative
TCGA-P3-A5QA	2182	Alive	41	MALE	I	OSCC	NA
TCGA-CR-7383	521	Dead	79	FEMALE	I	Oropharyngeal cancer	NA
TCGA-CN-A63W	377	Dead	48	FEMALE	IVA	Laryngeal cancers	Negative
TCGA-CV-7446	1093	Dead	66	MALE	IVA	OSCC	NA
TCGA-CR-7393	993	Alive	26	MALE	III	OSCC	Negative
TCGA-CN-6017	853	Dead	55	MALE	IVA	OSCC	Negative
TCGA-P3-A6T0	578	Alive	47	FEMALE	IVA	OSCC	NA
TCGA-CN-A640	134	Dead	40	FEMALE	IVA	NA	NA
TCGA-DQ-5625	1133	Dead	52	FEMALE	NA	OSCC	NA
TCGA-CN-A641	367	Alive	47	MALE	IVA	Laryngeal cancers	Positive
TCGA-CR-7398	156	Alive	53	FEMALE	II	Laryngeal cancers	NA
TCGA-BA-6869	644	Alive	62	MALE	III	Laryngeal cancers	NA
TCGA-CQ-6227	129	Dead	77	MALE	IVA	OSCC	NA
TCGA-CV-7178	2166	Dead	64	FEMALE	IVA	OSCC	NA
TCGA-P3-A6T3	577	Dead	49	MALE	IVA	OSCC	NA
TCGA-CQ-7065	1628	Alive	40	MALE	II	OSCC	NA
TCGA-CN-4731	998	Dead	63	FEMALE	IVA	OSCC	Negative
TCGA-CV-A6K0	606	Alive	58	MALE	I	OSCC	NA
TCGA-CQ-A4CD	1022	Alive	69	MALE	IVA	NA	NA
TCGA-CR-7404	1472	Alive	53	MALE	NA	Oropharyngeal cancer	Positive
TCGA-CN-5359	377	Dead	59	MALE	IVA	OSCC	Negative
TCGA-BB-4223	3221	Alive	48	MALE	IVA	Oropharyngeal cancer	NA
TCGA-BB-7861	682	Alive	56	MALE	III	NA	NA
TCGA-H7-A6C4	414	Alive	35	FEMALE	IVA	OSCC	Negative
TCGA-BA-A4IF	895	Alive	59	MALE	NA	Oropharyngeal cancer	Negative
TCGA-CQ-6218	1253	Alive	52	FEMALE	IVA	OSCC	NA
TCGA-UF-A71A	86	Dead	67	MALE	IVA	OSCC	NA
TCGA-CV-A6K2	317	Dead	79	MALE	IVA	OSCC	NA
TCGA-T2-A6WX	209	Dead	73	FEMALE	NA	OSCC	NA
TCGA-CQ-6225	403	Dead	65	MALE	III	OSCC	NA
TCGA-P3-A6T7	487	Dead	55	MALE	IVA	OSCC	NA
TCGA-D6-A6EQ	368	Alive	57	MALE	IVA	Laryngeal cancers	NA
TCGA-CV-5435	2319	Dead	57	MALE	IVA	Laryngeal cancers	NA
TCGA-CX-A4AQ	1555	Alive	56	MALE	IVA	OSCC	NA
TCGA-CV-6940	804	Dead	80	FEMALE	III	OSCC	NA
TCGA-CR-7376	972	Alive	83	MALE	III	OSCC	Negative
TCGA-CV-6950	459	Dead	64	MALE	IVA	OSCC	NA
TCGA-CN-A497	1065	Alive	63	MALE	III	Laryngeal cancers	Negative
TCGA-IQ-A6SG	579	Alive	61	FEMALE	III	OSCC	NA
TCGA-DQ-7593	1224	Alive	58	MALE	NA	NA	NA
TCGA-CQ-A4C7	353	Dead	88	MALE	III	OSCC	NA
TCGA-CV-5430	4241	Alive	61	MALE	IVA	Laryngeal cancers	NA
TCGA-MT-A67A	914	Alive	85	FEMALE	I	OSCC	NA
TCGA-CV-5444	2437	Alive	64	MALE	IVA	Laryngeal cancers	NA
TCGA-CN-4729	392	Alive	73	MALE	III	OSCC	NA
TCGA-CN-6997	988	Dead	66	MALE	IVA	Laryngeal cancers	Negative
TCGA-CV-7099	243	Dead	85	FEMALE	II	OSCC	NA
TCGA-CV-A45R	5480	Alive	46	MALE	III	OSCC	NA
TCGA-CN-4740	839	Dead	79	FEMALE	IVA	OSCC	NA
TCGA-CN-5356	1409	Alive	56	MALE	III	Laryngeal cancers	NA
TCGA-CX-7082	11	Dead	82	MALE	IVA	OSCC	NA
TCGA-CR-7397	754	Alive	44	MALE	IVA	OSCC	NA
TCGA-H7-A6C5	642	Alive	65	MALE	II	Laryngeal cancers	NA
TCGA-QK-A6IG	222	Dead	69	MALE	III	OSCC	NA
TCGA-CV-6441	292	Dead	60	MALE	III	OSCC	NA
TCGA-CQ-6224	1721	Alive	52	MALE	IVA	OSCC	NA
TCGA-CV-5970	406	Dead	59	MALE	IVA	OSCC	NA
TCGA-CV-7180	327	Dead	34	MALE	II	OSCC	NA
TCGA-BA-A6DJ	407	Dead	62	MALE	IVA	OSCC	Negative
TCGA-BA-6873	122	Alive	28	MALE	IVA	OSCC	NA
TCGA-UF-A7JA	2265	Alive	66	FEMALE	IVA	OSCC	NA
TCGA-QK-A8ZB	542	Alive	68	MALE	IVA	Laryngeal cancers	NA
TCGA-CV-7438	194	Dead	87	FEMALE	I	OSCC	NA
TCGA-CV-5441	2886	Alive	58	MALE	IVA	Laryngeal cancers	NA
TCGA-CV-A6JO	197	Dead	69	MALE	IVA	OSCC	NA
TCGA-CV-A6JE	1075	Alive	78	MALE	NA	OSCC	NA
TCGA-CN-6998	357	Dead	53	MALE	IVA	OSCC	Negative
TCGA-BA-A6D8	850	Alive	59	MALE	IVA	OSCC	Negative
TCGA-CX-7219	1045	Alive	47	MALE	IVA	OSCC	NA
TCGA-BA-5555	520	Alive	54	MALE	IVA	Laryngeal cancers	NA
TCGA-CV-7243	954	Alive	50	MALE	III	NA	NA
TCGA-CV-A45W	1398	Dead	75	MALE	II	Laryngeal cancers	NA
TCGA-CR-6467	1777	Alive	59	MALE	III	Oropharyngeal cancer	NA
TCGA-CR-6481	311	Alive	47	MALE	NA	Oropharyngeal cancer	Positive
TCGA-D6-A6EM	232	Alive	65	FEMALE	III	OSCC	NA
TCGA-CR-7399	181	Alive	60	FEMALE	IVA	Laryngeal cancers	NA
TCGA-DQ-7588	427	Dead	66	MALE	NA	OSCC	Negative
TCGA-CV-7261	1512	Alive	57	MALE	IVA	Laryngeal cancers	NA
TCGA-CR-7391	913	Alive	36	FEMALE	I	OSCC	Negative
TCGA-QK-A8Z7	392	Alive	59	MALE	IVA	OSCC	NA
TCGA-CV-7414	14	Dead	78	MALE	IVA	OSCC	NA
TCGA-BA-5557	623	Alive	41	FEMALE	III	OSCC	NA
TCGA-CN-6018	580	Dead	85	FEMALE	IVA	OSCC	NA
TCGA-CR-5249	1152	Alive	35	FEMALE	II	Oropharyngeal cancer	NA
TCGA-HD-A6HZ	111	Alive	79	FEMALE	III	OSCC	NA
TCGA-BB-7872	1168	Alive	63	MALE	I	NA	NA
TCGA-UF-A7JK	424	Dead	59	MALE	IVA	Laryngeal cancers	NA
TCGA-CR-6492	479	Alive	78	MALE	III	OSCC	Negative
TCGA-F7-A50I	92	Alive	72	MALE	IVA	Laryngeal cancers	NA
TCGA-CQ-6221	1000	Alive	79	MALE	NA	OSCC	NA
TCGA-F7-A624	378	Alive	73	MALE	II	OSCC	NA
TCGA-QK-A8ZA	371	Dead	60	MALE	NA	Oropharyngeal cancer	Positive
TCGA-CV-A464	1722	Alive	48	MALE	III	OSCC	NA
TCGA-CN-6992	1066	Alive	61	MALE	IVA	Laryngeal cancers	Negative
TCGA-UF-A7JD	739	Dead	71	MALE	IVA	OSCC	NA
TCGA-DQ-5624	1778	Alive	43	FEMALE	NA	OSCC	NA
TCGA-CN-A498	773	Dead	61	FEMALE	III	OSCC	NA
TCGA-CN-5360	2169	Alive	68	MALE	IVA	Laryngeal cancers	NA
TCGA-CV-7091	3381	Alive	54	MALE	I	OSCC	NA
TCGA-D6-6824	77	Alive	61	MALE	IVA	Laryngeal cancers	NA
TCGA-HL-7533	1057	Alive	65	MALE	NA	OSCC	Positive
TCGA-CR-6493	282	Dead	69	MALE	IVA	OSCC	NA
TCGA-CR-6491	693	Alive	60	MALE	IVA	OSCC	Negative
TCGA-CN-4738	436	Dead	53	MALE	IVA	Laryngeal cancers	NA
TCGA-HD-7754	783	Alive	69	MALE	IVA	Oropharyngeal cancer	NA
TCGA-CV-A45X	198	Dead	47	MALE	IVA	OSCC	NA
TCGA-CN-4736	395	Dead	70	FEMALE	NA	OSCC	NA
TCGA-CV-7424	453	Dead	67	MALE	IVA	Laryngeal cancers	NA
TCGA-CQ-A4C6	1353	Alive	63	MALE	II	OSCC	NA
TCGA-CQ-7072	2359	Alive	51	MALE	II	OSCC	NA
TCGA-D6-6827	568	Alive	55	FEMALE	I	OSCC	NA
TCGA-IQ-A61E	1147	Alive	55	FEMALE	III	OSCC	NA
TCGA-CR-5248	1663	Alive	53	MALE	NA	Oropharyngeal cancer	NA
TCGA-CR-6473	1125	Alive	68	MALE	NA	Hypopharyngeal cancer	NA
TCGA-D6-A6EK	875	Alive	67	MALE	III	Laryngeal cancers	NA
TCGA-DQ-5629	941	Dead	64	MALE	NA	Laryngeal cancers	Negative
TCGA-BA-A6DG	69	Dead	49	MALE	NA	OSCC	Negative
TCGA-QK-A6IJ	387	Alive	71	MALE	III	OSCC	Negative
TCGA-DQ-7590	1413	Alive	51	MALE	NA	NA	NA
TCGA-CR-7371	94	Dead	45	FEMALE	III	Laryngeal cancers	NA
TCGA-CV-A6JT	852	Alive	65	MALE	II	OSCC	NA
TCGA-CQ-A4CH	379	Dead	58	MALE	II	OSCC	NA
TCGA-CV-5432	3930	Alive	68	MALE	III	Laryngeal cancers	NA
TCGA-CV-5434	3314	Dead	60	MALE	IVA	Laryngeal cancers	NA
TCGA-CV-A45Q	5152	Dead	69	FEMALE	NA	OSCC	NA
TCGA-BA-4078	276	Dead	83	MALE	NA	Laryngeal cancers	NA
TCGA-BA-A6DB	216	Alive	24	FEMALE	I	OSCC	Negative
TCGA-CV-A460	1838	Dead	72	MALE	NA	Laryngeal cancers	NA
TCGA-CN-6013	727	Dead	56	MALE	IVA	OSCC	Negative
TCGA-CR-7372	759	Alive	45	MALE	I	OSCC	Negative
TCGA-CQ-5327	1660	Alive	61	FEMALE	IVA	OSCC	NA
TCGA-D6-6825	491	Alive	73	MALE	I	OSCC	NA
TCGA-D6-A6ES	389	Alive	50	MALE	IVA	Laryngeal cancers	NA
TCGA-BA-6872	384	Dead	47	MALE	NA	OSCC	NA
TCGA-HD-8314	670	Alive	58	MALE	III	OSCC	Positive
TCGA-CR-7385	997	Alive	42	MALE	NA	Oropharyngeal cancer	NA
TCGA-CQ-5330	1897	Alive	69	FEMALE	IVA	OSCC	NA
TCGA-CR-6478	183	Dead	66	FEMALE	NA	Oropharyngeal cancer	NA
TCGA-QK-A652	645	Alive	60	MALE	III	OSCC	NA
TCGA-CV-5978	215	Dead	53	FEMALE	IVB	Laryngeal cancers	NA
TCGA-UF-A71D	1461	Alive	54	FEMALE	IVA	Laryngeal cancers	NA
TCGA-BB-8601	624	Alive	84	MALE	III	OSCC	NA
TCGA-CN-4737	625	Alive	19	MALE	IVA	OSCC	Negative
TCGA-P3-A6T6	395	Dead	53	MALE	IVA	OSCC	NA
TCGA-CV-6436	1899	Alive	62	MALE	IVA	OSCC	NA
TCGA-D6-A6EP	424	Alive	62	MALE	III	Hypopharyngeal cancer	NA
TCGA-BA-7269	1273	Alive	61	MALE	III	OSCC	NA
TCGA-CN-5373	1584	Alive	55	FEMALE	I	OSCC	Negative
TCGA-D6-A4ZB	376	Alive	61	MALE	III	OSCC	NA
TCGA-BA-4075	283	Dead	49	MALE	III	OSCC	NA
TCGA-BA-A8YP	499	Alive	50	MALE	IVB	Oropharyngeal cancer	Negative
TCGA-CN-6011	933	Alive	57	MALE	IVA	OSCC	NA
TCGA-CV-6939	666	Dead	60	MALE	IVA	OSCC	NA
TCGA-CV-7430	495	Dead	56	MALE	IVA	Laryngeal cancers	NA
TCGA-CR-7374	30	Alive	67	FEMALE	NA	Laryngeal cancers	NA
TCGA-BB-A5HU	782	Alive	47	MALE	IVA	OSCC	Negative
TCGA-CV-7263	560	Dead	64	MALE	II	OSCC	NA
TCGA-MT-A67D	56	Alive	55	MALE	II	OSCC	NA
TCGA-HD-7917	836	Dead	62	MALE	II	NA	NA
TCGA-IQ-A61O	421	Dead	43	MALE	IVA	Oropharyngeal cancer	NA
TCGA-D6-A6EO	759	Alive	44	MALE	IVA	OSCC	NA
TCGA-CR-7382	796	Alive	49	MALE	IVA	OSCC	NA
TCGA-CV-6936	166	Dead	68	MALE	IVA	OSCC	NA
TCGA-CV-7407	1081	Dead	67	FEMALE	II	OSCC	NA
TCGA-CV-7089	1972	Dead	74	MALE	IVA	Laryngeal cancers	NA
TCGA-DQ-5631	548	Dead	52	MALE	NA	OSCC	NA
TCGA-CN-5369	1	Dead	90	FEMALE	IVA	OSCC	NA
TCGA-BA-A6DD	173	Dead	44	MALE	IVA	OSCC	Negative
TCGA-BA-5559	2083	Dead	71	MALE	NA	Oropharyngeal cancer	NA
TCGA-CV-6955	334	Dead	74	FEMALE	II	OSCC	NA
TCGA-IQ-A61G	360	Alive	57	MALE	IVA	OSCC	NA
TCGA-BB-A6UM	393	Alive	52	MALE	III	Oropharyngeal cancer	Positive
TCGA-DQ-7591	622	Alive	62	MALE	NA	OSCC	Positive
TCGA-CV-5431	522	Dead	73	MALE	IVA	Laryngeal cancers	NA
TCGA-CV-A6JY	646	Alive	69	MALE	IVA	OSCC	NA
TCGA-CQ-6229	1179	Alive	61	MALE	II	OSCC	NA
TCGA-CQ-6220	985	Dead	69	MALE	III	OSCC	NA
TCGA-CV-7411	2717	Dead	64	FEMALE	IVA	OSCC	NA
TCGA-BA-A6DF	238	Dead	80	FEMALE	IVA	NA	NA
TCGA-CR-7394	1346	Alive	70	MALE	IVA	OSCC	Negative
TCGA-CN-A49A	526	Dead	60	MALE	IVB	OSCC	NA
TCGA-D6-A74Q	710	Alive	67	MALE	IVA	Laryngeal cancers	NA
TCGA-CV-7177	663	Dead	82	FEMALE	II	Laryngeal cancers	NA
TCGA-BA-6870	451	Dead	60	FEMALE	NA	Laryngeal cancers	NA
TCGA-P3-A6T8	400	Alive	54	MALE	IVA	OSCC	NA
TCGA-IQ-A61H	1138	Alive	76	MALE	II	OSCC	NA
TCGA-CQ-5329	2143	Alive	46	FEMALE	II	OSCC	NA
TCGA-D6-6515	403	Dead	82	FEMALE	II	OSCC	NA
TCGA-CN-6994	1183	Alive	67	MALE	IVA	OSCC	NA
TCGA-TN-A7HJ	403	Alive	51	MALE	IVA	Laryngeal cancers	NA
TCGA-CV-A45Z	1466	Dead	75	MALE	NA	Laryngeal cancers	NA
TCGA-D6-6517	292	Alive	59	MALE	III	Laryngeal cancers	NA
TCGA-CR-7380	606	Dead	58	MALE	IVB	OSCC	NA
TCGA-UF-A7JO	631	Dead	79	FEMALE	IVA	OSCC	NA
TCGA-CV-7095	572	Dead	87	FEMALE	II	OSCC	NA
TCGA-CV-A6JZ	714	Alive	68	MALE	II	OSCC	NA
TCGA-CV-7090	5252	Alive	39	MALE	II	OSCC	NA
TCGA-CR-6484	354	Alive	67	FEMALE	IVA	OSCC	Negative
TCGA-CN-6020	205	Dead	58	MALE	III	OSCC	Negative
TCGA-CV-7406	1748	Dead	49	MALE	II	OSCC	NA
TCGA-CV-6945	366	Dead	41	MALE	IVA	OSCC	NA
TCGA-CR-7364	1435	Alive	66	MALE	III	Laryngeal cancers	NA
TCGA-BA-4077	1134	Dead	45	FEMALE	IVA	OSCC	NA
TCGA-CV-7097	385	Dead	53	MALE	II	OSCC	NA
TCGA-CQ-5331	1399	Alive	73	FEMALE	NA	OSCC	NA
TCGA-CN-A499	717	Alive	60	FEMALE	II	Oropharyngeal cancer	Positive
TCGA-CN-5358	261	Dead	60	MALE	II	OSCC	Negative
TCGA-CN-A6V3	742	Alive	61	MALE	IVA	Laryngeal cancers	NA
TCGA-CN-4722	1483	Alive	61	FEMALE	II	Laryngeal cancers	Negative
TCGA-T2-A6X0	216	Alive	49	MALE	NA	Oropharyngeal cancer	Positive
TCGA-BA-A4IG	855	Alive	77	MALE	NA	OSCC	NA
TCGA-KU-A66T	552	Alive	53	FEMALE	IVA	OSCC	NA
TCGA-P3-A5QF	330	Dead	49	MALE	IVA	OSCC	NA
TCGA-T3-A92N	95	Dead	79	MALE	IVA	OSCC	NA
TCGA-MT-A51W	437	Alive	52	FEMALE	I	Oropharyngeal cancer	Negative
TCGA-HD-7832	836	Alive	52	MALE	IVA	OSCC	NA
TCGA-P3-A6T2	2298	Alive	45	MALE	IVA	OSCC	NA
TCGA-IQ-7632	441	Alive	68	FEMALE	IVA	OSCC	NA
TCGA-F7-A50G	616	Alive	66	MALE	III	OSCC	NA
TCGA-CR-7392	1425	Alive	67	FEMALE	IVA	OSCC	Negative
TCGA-CQ-5323	1466	Alive	82	MALE	I	OSCC	NA
TCGA-CV-7437	506	Dead	77	MALE	II	Laryngeal cancers	NA
TCGA-HD-A6I0	210	Alive	56	MALE	IVA	OSCC	NA
TCGA-CN-5363	253	Dead	48	MALE	IVB	Laryngeal cancers	NA
TCGA-CV-6953	1641	Dead	80	FEMALE	III	OSCC	NA
TCGA-CN-6012	1460	Alive	66	MALE	IVA	Laryngeal cancers	Negative
TCGA-P3-A6T4	62	Dead	54	MALE	IVA	OSCC	NA
TCGA-CV-6003	1665	Alive	50	FEMALE	III	OSCC	NA
TCGA-CV-5979	1315	Alive	26	MALE	IVA	OSCC	NA
TCGA-BB-4224	278	Alive	52	MALE	IVA	OSCC	NA
TCGA-CV-A6JM	194	Dead	85	MALE	NA	Hypopharyngeal cancer	NA
TCGA-CN-6021	276	Dead	63	FEMALE	NA	Laryngeal cancers	NA
TCGA-CN-5374	1732	Dead	56	FEMALE	IVA	Oropharyngeal cancer	Positive
TCGA-DQ-7594	1218	Alive	47	MALE	NA	NA	NA
TCGA-CV-6941	342	Dead	51	MALE	III	OSCC	NA
TCGA-CN-6024	337	Dead	66	MALE	IVA	OSCC	Negative
TCGA-BA-A6DI	336	Dead	62	MALE	NA	Laryngeal cancers	Negative
TCGA-CN-6016	1443	Alive	64	MALE	IVA	OSCC	Negative
TCGA-BB-A6UO	268	Dead	61	FEMALE	IVA	OSCC	NA
TCGA-DQ-7596	1265	Alive	48	MALE	NA	NA	NA
TCGA-CR-7368	1245	Alive	54	MALE	IVA	OSCC	NA
TCGA-CN-6988	318	Alive	47	MALE	IVA	Laryngeal cancers	Negative
TCGA-CQ-5325	654	Dead	65	MALE	I	OSCC	NA
TCGA-BB-4225	146	Alive	73	MALE	NA	OSCC	NA
TCGA-CV-A6JD	182	Dead	82	FEMALE	NA	OSCC	NA
TCGA-CQ-A4CA		Alive	NA	MALE	II	OSCC	NA
TCGA-CV-6959	256	Dead	48	MALE	III	OSCC	NA
TCGA-CV-7428	1671	Dead	47	MALE	IVA	OSCC	NA
TCGA-CV-7415	695	Dead	60	MALE	IVA	Laryngeal cancers	NA
TCGA-CR-7389	392	Alive	55	MALE	NA	Laryngeal cancers	NA
TCGA-CV-7429	107	Dead	55	MALE	IVA	OSCC	NA
TCGA-P3-A6SX	1430	Dead	67	MALE	III	Oropharyngeal cancer	NA
TCGA-CV-7410	6417	Dead	61	MALE	III	Laryngeal cancers	NA
TCGA-CV-7427	4760	Dead	73	FEMALE	II	OSCC	NA
TCGA-UF-A7JT	993	Dead	72	FEMALE	IVA	OSCC	NA
TCGA-T3-A92M	417	Alive	52	MALE	IVA	Laryngeal cancers	NA
TCGA-MT-A67F	384	Alive	60	FEMALE	IVA	OSCC	NA
TCGA-CR-7365	1191	Alive	60	MALE	IVA	OSCC	NA
TCGA-F7-A50J	947	Alive	67	FEMALE	III	OSCC	NA
TCGA-UF-A7JH	896	Alive	59	MALE	IVA	Laryngeal cancers	NA
TCGA-CN-5370	259	Dead	78	MALE	III	OSCC	Negative
TCGA-CV-7104	393	Dead	61	FEMALE	IVA	OSCC	NA
TCGA-CV-7433	601	Dead	49	MALE	IVA	Laryngeal cancers	NA
TCGA-CV-7101	160	Dead	80	MALE	II	Laryngeal cancers	NA
TCGA-HD-A4C1	11	Alive	41	FEMALE	IVA	OSCC	Negative
TCGA-UF-A7JC	546	Dead	42	MALE	IVA	OSCC	NA
TCGA-CN-5367	352	Dead	60	FEMALE	IVA	OSCC	NA
TCGA-CR-6487	234	Alive	50	MALE	I	Oropharyngeal cancer	Positive
TCGA-CV-A45Y	2703	Dead	61	MALE	IVA	Laryngeal cancers	NA
TCGA-CV-7409	543	Dead	43	MALE	IVB	NA	NA
TCGA-BB-8596	2161	Alive	69	FEMALE	IVA	Hypopharyngeal cancer	NA
TCGA-CR-6480	362	Alive	53	MALE	NA	Oropharyngeal cancer	Positive
TCGA-CN-4735	1737	Alive	52	MALE	IVA	Laryngeal cancers	Negative
TCGA-CV-6933	2741	Dead	53	MALE	III	OSCC	NA
TCGA-CV-7250	2900	Dead	64	MALE	IVA	Laryngeal cancers	NA
TCGA-BA-4074	462	Dead	69	MALE	IVA	OSCC	NA
TCGA-BB-4228	559	Alive	50	MALE	III	OSCC	Positive
TCGA-H7-8502	458	Alive	50	MALE	IVA	OSCC	NA
TCGA-CN-4726	142	Dead	68	MALE	IVA	OSCC	Negative
TCGA-HD-7229	1027	Alive	60	MALE	IVA	Laryngeal cancers	NA
TCGA-CV-5442	2327	Alive	76	FEMALE	IVA	OSCC	NA
TCGA-CV-5977	1840	Alive	66	MALE	IVA	OSCC	NA
TCGA-CV-6937	624	Dead	71	MALE	II	OSCC	NA
TCGA-CQ-5332	317	Dead	87	MALE	III	OSCC	NA
TCGA-CV-6956	217	Dead	67	MALE	III	OSCC	NA
TCGA-H7-8501	461	Alive	54	MALE	IVA	OSCC	NA
GSM1020099	754.2	Alive	40-49	Female	I/II	OSCC	Negative
GSM1020100	667.92	Dead	50-59	Male	I/II	OSCC	Negative
GSM1020101	78.48	Dead	50-59	Male	III/IV	OSCC	Negative
GSM1020102	40.56	Dead	60-88	Male	III/IV	OSCC	Negative
GSM1020103	343.44	Dead	40-49	Male	I/II	OSCC	Negative
GSM1020104	1020.36	Alive	40-49	Female	III/IV	OSCC	Negative
GSM1020105	488.52	Dead	60-88	Female	III/IV	OSCC	Negative
GSM1020106	1010.88	Alive	60-88	Female	I/II	OSCC	Negative
GSM1020107	562.56	Dead	50-59	Male	III/IV	OSCC	Negative
GSM1020108	995.04	Alive	60-88	Female	III/IV	OSCC	Negative
GSM1020109	169.92	Dead	60-88	Male	III/IV	OSCC	Negative
GSM1020110	120.6	Dead	40-49	Male	III/IV	OSCC	Negative
GSM1020111	342.24	Dead	50-59	Male	III/IV	OSCC	Negative
GSM1020112	978.12	Alive	60-88	Male	I/II	OSCC	Negative
GSM1020113	85.92	Dead	50-59	Male	III/IV	OSCC	Negative
GSM1020114	86.76	Dead	60-88	Male	I/II	OSCC	Negative
GSM1020115	799.56	Dead	50-59	Male	III/IV	OSCC	Negative
GSM1020116	939.48	Dead	40-49	Male	III/IV	OSCC	Negative
GSM1020117	119.04	Dead	50-59	Male	III/IV	OSCC	Negative
GSM1020118	183.72	Dead	40-49	Female	III/IV	OSCC	Negative
GSM1020119	961.92	Alive	50-59	Male	III/IV	OSCC	Negative
GSM1020120	969.48	Alive	40-49	Male	I/II	OSCC	Negative
GSM1020121	184.92	Dead	40-49	Female	III/IV	OSCC	Negative
GSM1020122	220.8	Dead	50-59	Female	I/II	OSCC	Negative
GSM1020123	261.36	Dead	40-49	Male	III/IV	OSCC	Negative
GSM1020124	291	Dead	60-88	Female	III/IV	OSCC	Negative
GSM1020125	70.2	Dead	19-39	Female	III/IV	OSCC	Negative
GSM1020126	425.4	Dead	60-88	Female	I/II	OSCC	Negative
GSM1020127	947.4	Alive	60-88	Male	III/IV	OSCC	Negative
GSM1020128	494.04	Dead	50-59	Female	III/IV	OSCC	Negative
GSM1020129	921	Dead	60-88	Female	III/IV	OSCC	Negative
GSM1020130	42.24	Dead	60-88	Male	III/IV	OSCC	Negative
GSM1020131	298.44	Dead	60-88	Female	III/IV	OSCC	Negative
GSM1020132	241.32	Dead	50-59	Male	III/IV	OSCC	Negative
GSM1020133	922.2	Alive	60-88	Male	I/II	OSCC	Negative
GSM1020134	349.68	Dead	40-49	Male	I/II	OSCC	Negative
GSM1020135	321.72	Dead	50-59	Female	III/IV	OSCC	Negative
GSM1020136	900.84	Alive	60-88	Male	I/II	OSCC	Negative
GSM1020137	518.88	Dead	60-88	Male	III/IV	OSCC	Negative
GSM1020138	895.68	Alive	50-59	Female	I/II	OSCC	Negative
GSM1020139	177	Dead	19-39	Male	III/IV	OSCC	Negative
GSM1020140	878.04	Alive	60-88	Male	I/II	OSCC	Negative
GSM1020141	867.36	Alive	60-88	Male	III/IV	OSCC	Negative
GSM1020142	879.12	Alive	50-59	Male	III/IV	OSCC	Negative
GSM1020143	779.88	Dead	50-59	Male	I/II	OSCC	Negative
GSM1020144	821.64	Alive	60-88	Female	III/IV	OSCC	Negative
GSM1020145	147.48	Dead	60-88	Male	III/IV	OSCC	Negative
GSM1020146	77.28	Dead	60-88	Female	III/IV	OSCC	Negative
GSM1020147	829.92	Alive	50-59	Female	I/II	OSCC	Negative
GSM1020148	840.96	Alive	19-39	Female	I/II	OSCC	Negative
GSM1020149	840.96	Alive	50-59	Female	I/II	OSCC	Negative
GSM1020150	817.68	Alive	60-88	Male	III/IV	OSCC	Negative
GSM1020151	815.28	Alive	60-88	Female	I/II	OSCC	Negative
GSM1020152	235.8	Dead	50-59	Male	I/II	OSCC	Negative
GSM1020153	810.6	Alive	19-39	Male	III/IV	OSCC	Negative
GSM1020154	799.2	Alive	50-59	Male	I/II	OSCC	Negative
GSM1020155	798.72	Alive	19-39	Male	I/II	OSCC	Negative
GSM1020156	782.64	Alive	60-88	Male	I/II	OSCC	Negative
GSM1020157	28.8	Dead	60-88	Male	III/IV	OSCC	Negative
GSM1020158	128.16	Dead	50-59	Male	III/IV	OSCC	Negative
GSM1020159	785.4	Alive	40-49	Female	III/IV	OSCC	Negative
GSM1020160	762.48	Alive	60-88	Male	I/II	OSCC	Negative
GSM1020161	760.56	Alive	50-59	Male	I/II	OSCC	Negative
GSM1020162	421.44	Dead	60-88	Female	III/IV	OSCC	Negative
GSM1020163	726.6	Alive	60-88	Male	III/IV	OSCC	Negative
GSM1020164	738.48	Alive	60-88	Male	III/IV	OSCC	Negative
GSM1020165	229.44	Dead	60-88	Male	III/IV	OSCC	Negative
GSM1020166	740.76	Alive	60-88	Male	I/II	OSCC	Negative
GSM1020167	619.32	Dead	50-59	Female	III/IV	OSCC	Negative
GSM1020168	732.96	Alive	40-49	Male	III/IV	OSCC	Negative
GSM1020169	713.64	Alive	50-59	Male	III/IV	OSCC	Negative
GSM1020170	732.12	Alive	60-88	Male	I/II	OSCC	Negative
GSM1020171	727.8	Alive	60-88	Male	III/IV	OSCC	Negative
GSM1020172	719.52	Alive	60-88	Female	I/II	OSCC	Negative
GSM1020173	118.32	Dead	60-88	Male	I/II	OSCC	Negative
GSM1020174	110.76	Dead	40-49	Male	III/IV	OSCC	Negative
GSM1020175	710.88	Alive	50-59	Male	I/II	OSCC	Negative
GSM1020176	82.8	Dead	60-88	Male	III/IV	OSCC	Negative
GSM1020177	704.52	Alive	60-88	Female	I/II	OSCC	Negative
GSM1020178	14.64	Dead	60-88	Female	III/IV	OSCC	Negative
GSM1020179	754.2	Alive	60-88	Male	I/II	OSCC	Negative
GSM1020180	691.56	Alive	40-49	Male	III/IV	OSCC	Negative
GSM1020181	551.16	Dead	50-59	Male	III/IV	OSCC	Negative
GSM1020182	204.24	Dead	50-59	Male	III/IV	OSCC	Negative
GSM1020183	424.56	Dead	60-88	Male	I/II	OSCC	Negative
GSM1020184	173.04	Dead	50-59	Male	I/II	OSCC	Negative
GSM1020185	78.48	Dead	60-88	Male	III/IV	OSCC	Negative
GSM1020186	690.36	Alive	40-49	Male	I/II	OSCC	Negative
GSM1020187	5.52	Dead	60-88	Male	III/IV	OSCC	Negative
GSM1020188	672.24	Alive	60-88	Male	I/II	OSCC	Negative
GSM1020189	661.2	Alive	60-88	Male	I/II	OSCC	Negative
GSM1020190	240.12	Dead	50-59	Male	III/IV	OSCC	Negative
GSM1020191	100.56	Dead	19-39	Female	III/IV	OSCC	Negative
GSM1020192	654.84	Alive	40-49	Male	I/II	OSCC	Negative
GSM1020193	652.92	Alive	60-88	Female	I/II	OSCC	Negative
GSM1020194	646.56	Alive	60-88	Female	I/II	OSCC	Negative
GSM1020195	631.2	Alive	60-88	Male	I/II	OSCC	Negative
GSM1607684	1100	Alive	59.2772	Female	IVA	Oropharyngeal cancer	Positive
GSM1607685	1835	Alive	76.2136	Male	IVA	Oropharyngeal cancer	Positive
GSM1607686	2393	Dead	64.3915	Male	IVA	Oropharyngeal cancer	Positive
GSM1607687	1212	Alive	66.9322	Male	IVA	Oropharyngeal cancer	Positive
GSM1607688	987	Dead	79.0719	Female	IVB	Oropharyngeal cancer	Positive
GSM1607689	1939	Dead	46.1328	Female	IVA	Oropharyngeal cancer	Positive
GSM1607690	1329	Alive	75.206	Male	III	Oropharyngeal cancer	Positive
GSM1607691	941	Alive	56.898	Male	III	Oropharyngeal cancer	Positive
GSM1607692	1234	Alive	69.0376	Female	IVA	OSCC	Negative
GSM1607693	1024	Alive	55.8932	Male	II	OSCC	Negative
GSM1607694	884	Alive	50.4778	Male	II	Oropharyngeal cancer	Negative
GSM1607695	1022	Alive	48.8734	Male	II	OSCC	Negative
GSM1607696	1073	Dead	58.7488	Male	IVA	Oropharyngeal cancer	Negative
GSM1607697	1289	Alive	64.3149	Male	IVA	OSCC	Positive
GSM1607698	1066	Dead	71.5099	Female	III	OSCC	Negative
GSM1607699	1038	Alive	63.0746	Female	IVA	Oropharyngeal cancer	Negative
GSM1607700	574	Dead	54.2669	Male	IVA	Oropharyngeal cancer	Positive
GSM1607701	2240	Dead	63.8522	Male	IVC	Oropharyngeal cancer	Positive
GSM1607702	1786	Alive	59.2307	Male	II	Oropharyngeal cancer	Positive
GSM1607703	1822	Alive	68.4435	Male	IVA	Oropharyngeal cancer	Positive
GSM1607704	595	Dead	69.8754	Female	IVA	Oropharyngeal cancer	Positive
GSM1607705	1003	Alive	53.6893	Male	IVB	Oropharyngeal cancer	Positive
GSM1607706	1058	Alive	51.5373	Male	III	Oropharyngeal cancer	Positive
GSM1607707	1149	Alive	56.7173	Male	IVA	OSCC	Positive
GSM1607708	1249	Alive	73.9877	Male	IVA	Oropharyngeal cancer	Positive
GSM1607709	1435	Alive	63.7262	Male	IVA	OSCC	Positive
GSM1607710	1254	Alive	66.0835	Male	III	Oropharyngeal cancer	Positive
GSM1607711	1064	Alive	56.5229	Female	IVA	Oropharyngeal cancer	Positive
GSM1607712	1724	Dead	45.796	Male	IVA	Oropharyngeal cancer	Positive
GSM1607713	1687	Alive	56.6543	Male	III	Oropharyngeal cancer	Positive
GSM1607714	473	Dead	62.5188	Male	IVA	OSCC	Positive
GSM1607715	1214	Dead	67.6359	Male	IVA	Oropharyngeal cancer	Positive
GSM1607716	793	Dead	64.397	Female	IVB	Oropharyngeal cancer	Positive
GSM1607717	968	Dead	56.7967	Male	IVA	Oropharyngeal cancer	Positive
GSM1607718	947	Alive	40.2656	Male	II	OSCC	Positive
GSM1607719	933	Alive	52.3258	Female	IVA	Oropharyngeal cancer	Positive
GSM1607720	885	Alive	60.0301	Male	IVA	Oropharyngeal cancer	Positive
GSM1607721	884	Alive	69.7577	Female	IVB	OSCC	Positive
GSM1607722	937	Alive	50.2505	Male	IVB	Oropharyngeal cancer	Positive
GSM1607723	1098	Dead	52.3258	Male	IVA	OSCC	Positive
GSM1607724	1002	Dead	71.3046	Male	IVA	Oropharyngeal cancer	Positive
GSM1607725	1508	Alive	52.9227	Female	IVA	Oropharyngeal cancer	Positive
GSM1607726	1191	Dead	58.3628	Male	IVA	Oropharyngeal cancer	Negative
GSM1607727	1137	Alive	46.5188	Male	IVA	Oropharyngeal cancer	Negative
GSM1607728	1281	Dead	59.0198	Male	IVB	Laryngeal cancers	Negative
GSM1607729	753	Dead	57.7604	Male	IVA	Oropharyngeal cancer	Negative
GSM1607730	1052	Alive	51.4579	Male	III	Hypopharyngeal cancer	Negative
GSM1607731	1150	Dead	47.6496	Male	III	Oropharyngeal cancer	Negative
GSM1607732	1270	Dead	48.5585	Male	IVA	Oropharyngeal cancer	Negative
GSM1607733	2029	Alive	68.6899	Male	II	OSCC	Negative
GSM1607734	267	Dead	59.7755	Male	IVA	Oropharyngeal cancer	Negative
GSM1607735	1219	Alive	51.0992	Male	IVA	Oropharyngeal cancer	Negative
GSM1607736	1074	Alive	65.4182	Male	IVA	Oropharyngeal cancer	Negative
GSM1607737	1179	Dead	78.0643	Female	II	OSCC	Negative
GSM1607738	1066	Dead	70.4942	Female	IVA	OSCC	Negative
GSM1607739	1717	Alive	54.0452	Male	III	Oropharyngeal cancer	Negative
GSM1607740	2059	Alive	43.1896	Male	III	OSCC	Negative
GSM1607741	177	Dead	68.2272	Male	IVA	OSCC	Negative
GSM1607742	274	Dead	69.2512	Male	IVA	Oropharyngeal cancer	Negative
GSM1607743	1962	Dead	54.0096	Male	I	OSCC	Negative
GSM1607744	2001	Alive	56.9884	Male	II	Oropharyngeal cancer	Negative
GSM1607745	1597	Alive	50.809	Male	IVA	Oropharyngeal cancer	Negative
GSM1607746	945	Alive	49.0048	Male	IVA	OSCC	Negative
GSM1607747	974	Alive	69.7988	Female	IVA	OSCC	Negative
GSM1607748	1002	Alive	59.0691	Female	IVA	Oropharyngeal cancer	Negative
GSM1607749	1016	Alive	50.6448	Female	IVA	OSCC	Negative
GSM1607750	1004	Alive	52.8296	Male	IVA	Oropharyngeal cancer	Negative
GSM1607751	1002	Dead	87.4086	Male	IVA	OSCC	Negative
GSM1607752	982	Alive	56.7885	Male	IVA	Oropharyngeal cancer	Negative
GSM1607753	961	Alive	56.7693	Male	II	OSCC	Negative
GSM1607754	954	Alive	64.5339	Male	I	OSCC	Negative
GSM1607755	951	Dead	52.5695	Female	IVA	OSCC	Negative
GSM1607756	944	Alive	56.8624	Male	II	Oropharyngeal cancer	Negative
GSM1607757	941	Alive	67.3292	Male	IVA	OSCC	Negative
GSM1607758	906	Dead	48.1752	Male	IVA	Oropharyngeal cancer	Negative
GSM1607759	927	Alive	54.1328	Male	IVA	OSCC	Negative
GSM1607760	896	Alive	61.347	Male	IVB	Oropharyngeal cancer	Negative
GSM1607761	903	Dead	40.0465	Male	IVA	OSCC	Negative
GSM1607762	875	Alive	58.9268	Male	IVA	Oropharyngeal cancer	Negative
GSM1607763	906	Alive	77.117	Male	IVA	Laryngeal cancers	Negative
GSM1607764	1808	Dead	68.3176	Male	III	Hypopharyngeal cancer	Negative
GSM1607765	1837	Alive	58.0178	Male	IVA	Oropharyngeal cancer	Positive
GSM1607766	304	Dead	55.707	Male	IVA	Oropharyngeal cancer	NA
GSM1607767	652	Dead	63.5099	Male	IVA	Oropharyngeal cancer	Negative
GSM1607768	2033	Dead	61.2238	Male	IVA	Oropharyngeal cancer	Negative
GSM1607769	1827	Alive	57.1472	Male	III	Oropharyngeal cancer	Negative
GSM1607770	1872	Dead	51.1923	Male	IVA	Oropharyngeal cancer	Positive
GSM1607771	2025	Alive	70.0972	Female	II	Oropharyngeal cancer	Positive
GSM1607772	1855	Alive	55.6441	Female	III	Oropharyngeal cancer	Positive
GSM1607773	2310	Alive	56.397	Female	III	Oropharyngeal cancer	Negative
GSM1607774	499	Dead	69.0951	Male	II	Laryngeal cancers	Negative
GSM1607775	679	Dead	40.3943	Male	IVA	Hypopharyngeal cancer	Negative
GSM1607776	1099	Alive	77.41	Male	II	Laryngeal cancers	Negative
GSM1607777	1219	Alive	71.6687	Male	II	Hypopharyngeal cancer	Negative
GSM1607778	1904	Alive	52.4271	Male	III	Laryngeal cancers	Negative
GSM1607779	23	Dead	49.2567	Male	IVC	Hypopharyngeal cancer	Negative
GSM1607780	1176	Alive	44.46	Male	I	Oropharyngeal cancer	Negative
GSM1607781	1147	Alive	72.668	Male	II	Laryngeal cancers	Negative
GSM1607782	1178	Alive	70.4093	Female	III	OSCC	Negative
GSM1607783	1123	Alive	63.2005	Male	IVA	Oropharyngeal cancer	Positive
GSM1607784	1051	Alive	67.4497	Male	IVA	Laryngeal cancers	Negative
GSM1607785	1184	Alive	74.0397	Male	IVA	OSCC	Negative
GSM1607786	1192	Alive	60.0329	Male	IVA	Laryngeal cancers	Negative
GSM1607787	1808	Alive	56.9144	Male	IVA	Laryngeal cancers	Negative
GSM1607788	1332	Alive	69.295	Male	IVA	Laryngeal cancers	Negative
GSM1607789	1305	Alive	69.7248	Male	II	Laryngeal cancers	Negative
GSM1607790	1024	Alive	57.9083	Male	IVA	Hypopharyngeal cancer	Negative
GSM1607791	1060	Alive	54.1602	Male	III	Hypopharyngeal cancer	Negative
GSM1607792	602	Dead	68.3203	Female	IVA	Hypopharyngeal cancer	Negative
GSM1607793	831	Dead	77.2841	Male	II	OSCC	Negative
GSM1607794	1067	Alive	50.2943	Male	III	Hypopharyngeal cancer	Negative
GSM1607795	118	Dead	80.271	Male	I	Laryngeal cancers	Negative
GSM1607796	1107	Alive	56.5667	Female	IVA	Laryngeal cancers	Positive
GSM1607797	954	Alive	52.334	Male	IVA	OSCC	Negative
GSM1607798	834	Alive	68.1095	Male	III	OSCC	Negative
GSM1607799	253	Dead	55.3484	Male	III	Laryngeal cancers	Negative
GSM1607800	1252	Alive	58.1958	Female	IVA	Laryngeal cancers	Positive
GSM1607801	521	Dead	74.8118	Male	IVC	Laryngeal cancers	Negative
GSM1607802	968	Alive	51.2827	Male	IVA	OSCC	Negative
GSM1607803	429	Dead	55.1239	Male	IVB	Laryngeal cancers	Negative
GSM1607804	1211	Alive	70.6831	Male	II	Laryngeal cancers	Negative
GSM1607805	1182	Alive	60.0684	Male	I	Laryngeal cancers	Negative
GSM1607806	582	Dead	81.7659	Male	IVA	Hypopharyngeal cancer	Negative
GSM1607807	996	Alive	52.4052	Male	III	Hypopharyngeal cancer	Negative
GSM1607808	979	Alive	61.9767	Male	IVA	Hypopharyngeal cancer	Negative
GSM1607809	1043	Alive	56.2957	Male	I	Laryngeal cancers	Negative
GSM1607810	1270	Dead	58.6146	Male	IVA	Laryngeal cancers	Negative
GSM1607811	885	Alive	67.0637	Male	III	Laryngeal cancers	Negative
GSM1607812	1185	Alive	57.1335	Male	III	Laryngeal cancers	Negative
GSM1607813	811	Dead	58.935	Male	IVA	Hypopharyngeal cancer	Negative
GSM1607814	1024	Alive	65.6454	Male	II	Laryngeal cancers	Negative
GSM1607815	856	Alive	44.7228	Male	IVA	Laryngeal cancers	Negative
GSM1607816	1017	Alive	51.6496	Male	I	OSCC	Negative
GSM1607817	489	Dead	72.5202	Female	IVA	Oropharyngeal cancer	Positive
GSM1607818	1057	Alive	64.4162	Male	IVA	OSCC	Negative
GSM1607819	1057	Dead	55.9535	Male	IVA	Oropharyngeal cancer	Positive
GSM1607820	1009	Dead	70.7132	Male	II	OSCC	Negative
GSM1607821	1107	Alive	53.8946	Male	III	OSCC	Positive
GSM1607822	875	Alive	48.8268	Male	II	OSCC	Positive
GSM1607823	689	Dead	42.7899	Male	IVA	OSCC	Negative
GSM1607824	275	Dead	56.9637	Male	IVC	OSCC	Negative
GSM1607825	631	Dead	44.627	Male	IVA	Hypopharyngeal cancer	Negative
GSM1607826	1365	Alive	66.4531	Male	IVA	OSCC	Negative
GSM1607827	815	Alive	56.9473	Male	IVA	Hypopharyngeal cancer	Negative
GSM1607828	793	Alive	68.3313	Male	I	OSCC	Negative
GSM1607829	356	Dead	77.692	Male	IVA	Hypopharyngeal cancer	Negative
GSM1607830	794	Alive	64.5092	Male	IVA	Laryngeal cancers	Negative
GSM1607831	793	Alive	44.3066	Female	I	OSCC	Negative
GSM1607832	272	Dead	70.9815	Male	IVA	Laryngeal cancers	Negative
GSM1607833	1025	Alive	55.8549	Male	IVA	OSCC	Negative
GSM1607834	734	Alive	52.6215	Male	III	Oropharyngeal cancer	Positive
GSM1607835	846	Alive	72.1123	Male	II	Oropharyngeal cancer	Negative
GSM1607836	713	Alive	83.4825	Male	II	Laryngeal cancers	Negative
GSM1607837	1245	Alive	77.0459	Male	III	Hypopharyngeal cancer	Negative
GSM1607838	725	Dead	54.3956	Male	IVA	Oropharyngeal cancer	Positive
GSM1607839	755	Alive	52.6817	Female	IVA	Laryngeal cancers	Negative
GSM1607840	758	Alive	45.7604	Male	I	OSCC	Negative
GSM1607841	417	Dead	72.742	Male	III	Laryngeal cancers	Negative
GSM1607842	1291	Alive	50.2642	Female	III	NA	Negative
GSM1607843	269	Dead	73.0322	Male	IVA	Hypopharyngeal cancer	Negative
GSM1607844	730	Alive	61.6454	Male	IVA	Laryngeal cancers	Negative
GSM1607845	882	Alive	62.7598	Male	IVA	Hypopharyngeal cancer	Negative
GSM1607846	764	Alive	59.1704	Male	IVA	Hypopharyngeal cancer	Negative
GSM1607847	1059	Alive	56.5749	Male	IVA	Oropharyngeal cancer	Negative
GSM1607848	743	Alive	61.8535	Male	IVA	OSCC	Negative
GSM1607849	257	Dead	57.076	Male	IVA	OSCC	Negative
GSM1607850	617	Dead	77.7988	Male	I	Laryngeal cancers	Negative
GSM1607851	120	Dead	55.7591	Male	IVA	Laryngeal cancers	Negative
GSM1607852	1162	Alive	57.6783	Male	II	Laryngeal cancers	Negative
GSM1607853	758	Alive	69.7988	Male	IVA	Laryngeal cancers	Negative
GSM1607854	765	Alive	45.3498	Male	II	OSCC	Negative
GSM1607855	146	Dead	50.1602	Male	IVA	Laryngeal cancers	Negative
GSM1607856	209	Dead	59.6277	Male	IVB	Hypopharyngeal cancer	Negative
GSM1607857	769	Alive	74.6968	Male	IVA	Laryngeal cancers	Negative
GSM1607858	785	Alive	52.1287	Male	I	Laryngeal cancers	Positive
GSM1607859	843	Alive	42.6776	Male	III	Hypopharyngeal cancer	Negative
GSM1607860	826	Alive	76.5503	Male	IVA	Laryngeal cancers	Negative
GSM1607861	258	Dead	57.4593	Male	IVB	Hypopharyngeal cancer	Negative
GSM1607862	139	Dead	48.2957	Male	IVA	OSCC	Negative
GSM1607863	710	Alive	46.9268	Male	IVA	OSCC	Negative
GSM1607864	769	Alive	50.6639	Male	IVA	Hypopharyngeal cancer	Negative
GSM1607865	305	Dead	70.9979	Female	IVC	OSCC	Negative
GSM1607866	871	Alive	52.052	Male	IVA	Oropharyngeal cancer	Negative
GSM1607867	466	Dead	76.3504	Male	IVA	OSCC	Negative
GSM1607868	855	Alive	61.1061	Male	IVA	Oropharyngeal cancer	Positive
GSM1607869	857	Alive	47.1595	Male	IVA	OSCC	Negative
GSM1607870	840	Alive	58.2834	Male	IVA	OSCC	Positive
GSM1607871	147	Dead	53.6537	Male	IVA	OSCC	Negative
GSM1607872	182	Dead	51.885	Male	IVB	OSCC	Negative
GSM1607873	825	Alive	48.898	Male	IVA	OSCC	Negative
GSM1607874	790	Alive	56.3614	Male	II	Oropharyngeal cancer	Negative
GSM1607875	877	Alive	53.911	Female	II	Oropharyngeal cancer	Negative
GSM1607876	813	Alive	75.7098	Male	IVA	Oropharyngeal cancer	Positive
GSM1607877	268	Dead	58.6804	Male	IVA	Oropharyngeal cancer	Positive
GSM1607878	785	Alive	48.8159	Male	IVA	Oropharyngeal cancer	Positive
GSM1607879	777	Alive	56.3395	Male	IVA	Oropharyngeal cancer	Positive
GSM1607880	778	Alive	62.141	Male	IVA	Oropharyngeal cancer	Positive
GSM1607881	787	Alive	75.384	Female	I	OSCC	Positive
GSM1607882	750	Alive	48.2984	Male	II	Oropharyngeal cancer	Negative
GSM1607883	324	Dead	66.0507	Male	IVA	Oropharyngeal cancer	Negative
GSM1607884	1115	Alive	44.3039	Male	IVA	Oropharyngeal cancer	Negative
GSM1607885	279	Dead	52.4298	Male	IVA	OSCC	Negative
GSM1607886	741	Alive	48.3614	Male	IVA	Oropharyngeal cancer	Negative
GSM1607887	764	Alive	70.4011	Male	IVA	OSCC	Positive
GSM1607888	769	Alive	57.8371	Male	III	OSCC	Negative
GSM1607889	751	Alive	35.3402	Female	I	OSCC	Negative
GSM1607890	212	Dead	82.089	Female	IVA	OSCC	Negative
GSM1607891	325	Dead	68.1506	Male	IVB	Oropharyngeal cancer	Negative
GSM1607892	616	Dead	59.0418	Female	IVA	OSCC	Negative
GSM1607893	776	Alive	61.1417	Male	IVA	Oropharyngeal cancer	Positive
GSM1607894	825	Alive	70.0862	Male	IVA	OSCC	Negative
GSM1607895	1357	Alive	58.6639	Male	IVA	Oropharyngeal cancer	Negative
GSM1607896	1063	Dead	46.5106	Female	IVA	OSCC	Negative
GSM1607897	294	Dead	59.4004	Male	IVA	OSCC	Negative
GSM1607898	680	Alive	53.2731	Male	I	OSCC	Negative
GSM1607899	689	Alive	74.9432	Male	IVB	Oropharyngeal cancer	Positive
GSM1607900	657	Alive	59.8932	Female	III	Oropharyngeal cancer	Positive
GSM1607901	366	Dead	60.5476	Male	IVA	Oropharyngeal cancer	Negative
GSM1607902	611	Dead	69.8617	Male	IVB	Oropharyngeal cancer	Positive
GSM1607903	665	Alive	61.3498	Male	II	Oropharyngeal cancer	Positive
GSM1607904	701	Alive	68.9363	Male	IVA	Oropharyngeal cancer	Positive
GSM1607905	657	Alive	58.3381	Male	IVA	Oropharyngeal cancer	Positive
GSM1607906	632	Alive	70.1136	Female	IVA	OSCC	Negative
GSM1607907	161	Dead	78.809	Male	IVA	Oropharyngeal cancer	Negative
GSM1607908	415	Dead	58.705	Male	IVC	Oropharyngeal cancer	Negative
GSM1607909	619	Alive	76.0767	Male	IVA	OSCC	Negative
GSM1607910	605	Alive	54.3162	Male	IVA	Oropharyngeal cancer	Positive
GSM1607911	652	Alive	85.7194	Female	IVA	OSCC	Negative
GSM1607912	643	Alive	60.1177	Male	II	Laryngeal cancers	Negative
GSM1607913	603	Alive	49.2129	Male	IVA	Hypopharyngeal cancer	Positive
GSM1607914	1210	Dead	69.9959	Female	IVA	Hypopharyngeal cancer	Positive
GSM1607915	510	Dead	85.6454	Male	II	Hypopharyngeal cancer	Negative
GSM1607916	662	Dead	55.3265	Male	I	Hypopharyngeal cancer	Negative
GSM1607917	188	Dead	69.8973	Male	III	Hypopharyngeal cancer	Negative
GSM1607918	46	Dead	70.0507	Male	IVA	OSCC	Negative
GSM1607919	783	Alive	66.8884	Male	IVA	Laryngeal cancers	Negative
GSM1607920	1067	Alive	74.3573	Male	IVA	OSCC	Negative
GSM1607921	344	Dead	62.6721	Male	IVC	Laryngeal cancers	Negative
GSM1607922	833	Alive	62.5654	Female	III	Laryngeal cancers	Negative
GSM1607923	805	Alive	57.8426	Male	IVA	OSCC	Negative
GSM1607924	154	Dead	87.0445	Female	III	OSCC	Negative
GSM1607925	734	Alive	67.6057	Male	II	Laryngeal cancers	Negative
GSM1607926	198	Dead	50.7269	Female	IVA	Hypopharyngeal cancer	Negative
GSM1607927	578	Dead	52.6242	Male	IVA	NA	Negative
GSM1607928	346	Dead	49.9877	Male	IVA	Oropharyngeal cancer	Negative
GSM1607929	596	Alive	38.1437	Male	IVA	OSCC	Negative
GSM1607930	590	Alive	50.4641	Male	IVA	Oropharyngeal cancer	Negative
GSM1607931	596	Alive	41.6893	Male	IVA	OSCC	Positive
GSM1607932	358	Dead	71.2389	Male	IVA	Oropharyngeal cancer	Negative
GSM1607933	590	Alive	52.2847	Male	II	Oropharyngeal cancer	Positive
GSM1607934	582	Alive	53.7577	Male	I	OSCC	Negative
GSM1607935	581	Alive	59.1485	Male	III	Oropharyngeal cancer	Negative
GSM1607936	553	Alive	73.3854	Female	IVA	Oropharyngeal cancer	Negative
GSM1607937	574	Alive	51.6112	Male	IVA	OSCC	Negative
GSM1607938	605	Alive	56.2519	Male	III	Hypopharyngeal cancer	Negative
GSM1607939	603	Alive	55.447	Female	IVA	Oropharyngeal cancer	Positive
GSM1607940	582	Alive	53.6975	Male	II	Laryngeal cancers	Negative
GSM1607941	577	Alive	45.9822	Male	IVA	Hypopharyngeal cancer	Positive
GSM1607942	20	Dead	72.9391	Male	IVA	Oropharyngeal cancer	Positive
GSM1607943	566	Alive	47.9507	Male	IVA	Hypopharyngeal cancer	Negative
GSM1607944	596	Alive	43.2799	Male	III	OSCC	Negative
GSM1607945	672	Alive	58.0315	Male	IVA	OSCC	Negative
GSM1607946	552	Alive	64.0767	Female	IVA	Laryngeal cancers	Negative
GSM1607947	549	Alive	44.7173	Male	IVB	NA	Negative
GSM1607948	546	Alive	44.8871	Female	IVB	NA	Negative
GSM1607949	563	Alive	51.4251	Male	II	OSCC	Negative
GSM1607950	623	Alive	51.7974	Male	II	Laryngeal cancers	Negative
GSM1607951	597	Alive	74.4969	Male	IVA	Laryngeal cancers	Negative
GSM1607952	11	Dead	59.3593	Male	I	Oropharyngeal cancer	Negative
GSM1607953	577	Alive	61.399	Male	II	OSCC	Negative

## Sheet: S3
Metabolism pathways	HR	z	pvalue	lower	upper	importance
Homocysteine_Biosynthesis	1.69106	2.42999	0.0150992	1.10696	2.58336	0.0112385
Valine_Leucine_and_Isoleucine_Degradation	0.597232	-2.37474	0.0175613	0.390288	0.913904	0.0126147
Histidine_Metabolism	0.502727	-3.57305	0.000352844	0.344748	0.733101	0.018578
Amino_Sugar_and_Nucleotide_Sugar_Metabolism	2.33833	3.00786	0.00263097	1.34438	4.06714	0.0612385
Drug_Metabolism_by_Cytochrome_P450	0.597759	-2.88233	0.00394751	0.421274	0.848178	0.0860092
Methionine_Cycle	1.85255	2.17339	0.0297507	1.06242	3.2303	0.0899083
Purine_Biosynthesis	1.67254	2.94701	0.00320862	1.188	2.35471	0.120183
Metabolism_of_Xenobiotics_by_Cytochrome_P450	0.660062	-2.29829	0.0215454	0.463156	0.940679	0.124312
Ascorbate_and_Aldrate_Metabolism	0.629188	-2.67562	0.0074592	0.448106	0.883445	0.197477
Propanoate_Metabolism	0.66025	-2.09794	0.0359102	0.447996	0.973066	0.215596
Galactose_Metabolism	1.76001	2.50569	0.0122212	1.13102	2.73879	0.248853
Ether_Lipid_Metabolism	0.365529	-3.49346	0.000476796	0.207828	0.642893	0.28945
Glycerophospholipid_Metabolism	0.473944	-2.01664	0.0437336	0.229386	0.979236	0.336927
Arachidonic_Acid_Metabolism	0.465455	-3.5604	0.000370287	0.305526	0.7091	0.356193
Glycosaminoglycan_Biosynthesis	2.5426	4.40356	1.0649e-05	1.6784	3.85178	0.430963
Linoleic_Acid_Metabolism	0.439424	-4.7413	2.12349e-06	0.312795	0.617318	0.433716
N_Glycan_Biosynthesis	3.16641	5.02906	4.92901e-07	2.02061	4.96194	0.435092
alpha_Linoleic_Acid_Metabolism	0.417508	-5.00786	5.50399e-07	0.29662	0.587662	0.543349
Primary_Bile_Acid_Biosynthesis	0.453664	-4.01642	5.90882e-05	0.308478	0.667181	0.608945
Tryptophan_Metabolism	0.497824	-2.74924	0.00597334	0.302774	0.818528	1

## Sheet: S4
Prognostic correlation of 20 pathways in Cluster-A						Prognostic correlation of 20 pathways in Cluster-B						Prognostic correlation of 20 pathways in Cluster-C
Metabolic pathways	HR	HR.95L	HR.95H	pvalue		Metabolic pathways	HR	HR.95L	HR.95H	pvalue		Metabolic pathways	HR	HR.95L	HR.95H	pvalue
Primary_Bile_Acid_Biosynthesis	1.27503	1.08306	1.50101	0.00351858		Propanoate_Metabolism	1.13357	0.947776	1.35578	0.169848		Valine_Leucine_and_Isoleucine_Degradation	1.23816	1.00314	1.52824	0.0466884
Arachidonic_Acid_Metabolism	1.2589	1.0618	1.49259	0.00804313		Homocysteine_Biosynthesis	1.11968	0.93932	1.33466	0.207161		Purine_Biosynthesis	1.15975	0.931801	1.44347	0.184395
Galactose_Metabolism	1.23428	1.05016	1.45068	0.010657		Linoleic_Acid_Metabolism	1.06623	0.896075	1.2687	0.469708		Amino_Sugar_and_Nucleotide_Sugar_Metabolism	1.12521	0.908841	1.3931	0.278935
Metabolism_of_Xenobiotics_by_Cytochrome_P450	1.23114	1.04306	1.45313	0.0139548		Arachidonic_Acid_Metabolism	1.03984	0.879272	1.22974	0.647994		Linoleic_Acid_Metabolism	1.10913	0.889017	1.38375	0.358774
Drug_Metabolism_by_Cytochrome_P450	1.16565	0.990473	1.3718	0.065073		Ether_Lipid_Metabolism	0.998321	0.83554	1.19282	0.985239		Metabolism_of_Xenobiotics_by_Cytochrome_P450	1.09633	0.88949	1.35127	0.388605
Purine_Biosynthesis	1.15303	0.979405	1.35743	0.0872559		Purine_Biosynthesis	0.994407	0.833862	1.18586	0.950222		Ether_Lipid_Metabolism	1.06718	0.867329	1.31309	0.53882
Glycosaminoglycan_Biosynthesis	1.15275	0.988295	1.34458	0.0702896		Histidine_Metabolism	0.98008	0.825999	1.1629	0.817647		Glycerophospholipid_Metabolism	1.03801	0.838658	1.28476	0.731685
Propanoate_Metabolism	1.13029	0.961992	1.32804	0.136512		Ascorbate_and_Aldrate_Metabolism	0.980034	0.822899	1.16717	0.821051		Ascorbate_and_Aldrate_Metabolism	1.02284	0.823365	1.27065	0.838319
Histidine_Metabolism	1.12889	0.966528	1.31852	0.125958		Amino_Sugar_and_Nucleotide_Sugar_Metabolism	0.979351	0.821398	1.16768	0.816137		Arachidonic_Acid_Metabolism	1.00961	0.805095	1.26607	0.93401
Glycerophospholipid_Metabolism	1.11589	0.948248	1.31317	0.186774		Primary_Bile_Acid_Biosynthesis	0.977195	0.81694	1.16889	0.800711		Propanoate_Metabolism	0.998136	0.799178	1.24663	0.986875
Ascorbate_and_Aldrate_Metabolism	1.09524	0.932255	1.28672	0.268454		Methionine_Cycle	0.974288	0.812944	1.16765	0.77795		Primary_Bile_Acid_Biosynthesis	0.99188	0.796034	1.23591	0.942085
Amino_Sugar_and_Nucleotide_Sugar_Metabolism	1.07651	0.917841	1.26262	0.364819		Tryptophan_Metabolism	0.971862	0.816351	1.157	0.748354		Drug_Metabolism_by_Cytochrome_P450	0.989162	0.800324	1.22256	0.919689
Beta_Alanine_Metabolism	1.06897	0.910341	1.25525	0.415751		Metabolism_of_Xenobiotics_by_Cytochrome_P450	0.960735	0.807262	1.14339	0.651936		Homocysteine_Biosynthesis	0.988902	0.797152	1.22678	0.919173
N_Glycan_Biosynthesis	1.04427	0.890712	1.2243	0.593487		Beta_Alanine_Metabolism	0.96013	0.807321	1.14186	0.645492		Galactose_Metabolism	0.980085	0.783287	1.22633	0.860372
Tryptophan_Metabolism	0.984204	0.839782	1.15346	0.844097		Glycosaminoglycan_Biosynthesis	0.957546	0.808244	1.13443	0.615951		Glycosaminoglycan_Biosynthesis	0.978365	0.785603	1.21843	0.845109
Ether_Lipid_Metabolism	0.983146	0.83349	1.15967	0.840116		Galactose_Metabolism	0.947486	0.797757	1.12532	0.538783		Methionine_Cycle	0.974085	0.783479	1.21106	0.813172
Methionine_Cycle	0.951442	0.808648	1.11945	0.548539		Drug_Metabolism_by_Cytochrome_P450	0.941537	0.792489	1.11862	0.493264		Beta_Alanine_Metabolism	0.950453	0.769207	1.17441	0.637824
Linoleic_Acid_Metabolism	0.916706	0.777441	1.08092	0.300928		Valine_Leucine_and_Isoleucine_Degradation	0.915965	0.76579	1.09559	0.336683		Histidine_Metabolism	0.933287	0.749852	1.16159	0.536335
Homocysteine_Biosynthesis	0.879195	0.749114	1.03186	0.115025		Glycerophospholipid_Metabolism	0.90734	0.764733	1.07654	0.265024		Tryptophan_Metabolism	0.920361	0.743196	1.13976	0.446797
Valine_Leucine_and_Isoleucine_Degradation	0.838241	0.7124	0.986311	0.0334997		N_Glycan_Biosynthesis	0.900896	0.761506	1.0658	0.223635		N_Glycan_Biosynthesis	0.76329	0.605913	0.961542	0.0218564

## Sheet: S5
amp_genes.	q value	residual q value	wide peak boundaries	genes in wide peak
11q13.3	4.0375e-73	3.3879e-70	chr11:69991268-70245621	hsa-mir-548k	CTTN	PPFIA1	FADD	ANO1	MIR548K
7p11.2	1.1631e-25	1.1631e-25	chr7:54965962-55437548	EGFR	LANCL2
3q26.33	1.3636e-16	5.853e-08	chr3:175067081-183986300	hsa-mir-1224	ACTL6A	AP2M1	DVL3	NDUFB5	PIK3CA	SOX2	FXR1	EIF2B5	USP13	ECE2	ABCC5	ALG3	KCNMB2	MCF2L2	ATP11B	LAMP3	KCNMB3	ZNF639	PEX5L	DCUN1D1	KLHL24	ABCF3	PARL	MFN1	YEATS2	MCCC1	MRPL47	GNB4	ZMAT3	TBL1XR1	MAP6D1	B3GNT5	KLHL6	VWA5B2	CAMK2N2	DNAJC19	TTC14	HTR3C	HTR3D	NAALADL2	HTR3E	CCDC39	SOX2-OT	FLJ46066	MIR1224
3q28	2.4681e-15	2.9747e-06	chr3:189618245-189639378	[TP63]
11q13.2	2.2271e-13	0.00045592	chr11:66643957-67063056	hsa-mir-3163	ADRBK1	PC	KDM2A	RHOD	SYT12	C11orf86	ANKRD13D
11q22.2	8.1746e-13	5.6152e-12	chr11:101894839-102547809	BIRC2	BIRC3	MMP7	MMP20	YAP1	C11orf70	TMEM123
8q24.21	1.5112e-12	1.5112e-12	chr8:128097205-128781250	MYC	POU5F1B	LOC727677
9p13.3	1.882e-11	3.4832e-11	chr9:35412267-35746528	CA9	CD72	RMRP	TESK1	TLN1	TPM2	RUSC2	CREB3	SIT1	GBA2	C9orf100	ATP8B5P	CCDC107	FAM166B	MIR4667
2q31.2	3.1667e-10	4.3687e-09	chr2:178160932-178320042	AGPS	LOC100130691
18q11.2	2.8877e-08	1.5213e-07	chr18:20477880-20521945	RBBP8	MIR4741
8p11.23	9.2122e-06	9.9775e-06	chr8:36947390-38385505	ADRB3	EIF4EBP1	FGFR1	STAR	ASH2L	BAG4	ERLIN2	PROSC	DDHD2	GPR124	LSM1	WHSC1L1	BRF2	ZNF703	RAB11FIP1	PPAPDC1B	GOT1L1	LETM2	C8orf86	LOC728024
13q22.1	1.4268e-05	1.6379e-05	chr13:73856743-74074132	[KLF12]
3q25.1	3.4293e-05	0.067138	chr3:149938901-157347245	AADAC	MBNL1	MME	P2RY1	PTX3	RAP2B	SIAH2	SSR3	CLRN1	KCNAB1	GMPS	SLC33A1	TSC22D2	P2RY14	PLCH1	TIPARP	ARHGEF26	SERP1	GPR171	SELT	P2RY13	GPR87	SUCNR1	CCNL1	P2RY12	VEPH1	EIF2A	MED12L	CLRN1-AS1	FAM194A	C3orf55	C3orf79	DHX36	LOC201651	IGSF10	C3orf33	LOC339894	AADACL2	GPR149	LEKR1	LOC401093	TMEM14E	PA2G4P4	LOC730091	TIPARP-AS1	MIR548H2
7q21.2	3.5969e-05	3.5969e-05	chr7:91729968-100365328	hsa-mir-106b	hsa-mir-591	hsa-mir-489	hsa-mir-1285-1	ASNS	AZGP1	CALCR	KRIT1	CDK6	COL1A2	CYP3A7	CYP3A4	CYP3A5	CYP51A1	DLX5	DLX6	DYNC1I1	EPO	GNB2	GNG11	GNGT1	AGFG2	LRCH4	MCM7	NPTX2	OCM2	PCOLCE	PDK4	PEX1	PMS2P1	PON1	PON2	PON3	TAC1	TAF6	TFR2	ZAN	ZNF3	ZKSCAN1	ZSCAN21	SHFM1	TFPI2	TRRAP	BUD31	SGCE	AP4M1
8q11.21	4.4486e-05	4.9316e-05	chr8:49109790-50079457	SNAI2	EFCAB1	C8orf22
2q32.2	0.00027912	0.027883	chr2:190888948-192655553	MSTN	GLS	INPP1	MYO1B	NAB1	STAT1	STAT4	HIBCH	MFSD6	OBFC2A	C2orf88	TMEM194B
12q15	0.0018728	0.0018728	chr12:65370707-70536132	hsa-mir-1279	CPM	IFNG	LYZ	MDM2	RAP1B	YEATS4	HMGA2	DYRK2	CCT2	FRS2	CPSF6	WIF1	IRAK3	GRIP1	LEMD3	IL22	TMBIM4	SLC35E3	IL26	CAND1	MDM1	NUP107	LLPH	HELB	RAB3IP	BEST3	RPSAP52	MSRB3	LRRC10	FLJ41278	MIR1279	SNORA70G	MIR3913-2	MIR3913-1	LOC100507250
2q11.2	0.002834	0.0068122	chr2:97499920-98277321	COX5B	ACTR1B	CNNM3	ANKRD39	FAM178B	SEMA4C	ANKRD36B	FAHD2B	ANKRD23	ANKRD36	LOC100506123
9p23	0.0030614	0.0040233	chr9:13888016-14018483	C9orf146
18p11.32	0.0053533	0.0053533	chr18:1-948954	ADCYAP1	CETN1	TYMS	YES1	USP14	THOC1	CLUL1	ENOSF1	COLEC12	C18orf56	ROCK1P1
7p22.2	0.0057993	0.0057993	chr7:1-7929567	hsa-mir-589	hsa-mir-339	ACTB	GNA12	GPER	LFNG	NUDT1	PDGFA	PMS2	PRKAR1B	RAC1	RPA3	FSCN1	ZNF12	AIMP2	MAFK	MAD1L1	EIF3B	CYTH3	KIAA0415	KDELR2	ADAP1	IQCE	SUN1	WIPI2	INTS1	EIF2AK1	SNX8	FTSJ2	GET4	CCZ1	MIOS	RNF216	ZNF853	CYP2W1	HEATR2	ZDHHC4	CHST12	RADIL	PAPOLB	C1GALT1	FAM20C	RBAK	C7orf26	MICALL2	FBXL18
18q12.1	0.006412	0.070121	chr18:23801804-31142266	hsa-mir-302f	AQP4	CDH2	DSC1	DSC2	DSC3	DSG1	DSG2	DSG3	MEP1B	TAF4B	TTR	B4GALT6	TRAPPC8	RNF138	RNF125	KLHL14	FAM59A	CHST9	MCART2	DSG4	CHST9-AS1	KCTD1	C18orf34	WBP11P1	LOC728606	MIR302F	LOC100652770
12p13.32	0.0085667	0.0085667	chr12:1-6115331	CACNA1C	CCND2	FGF6	FKBP4	FOXM1	KCNA1	KCNA5	KCNA6	NDUFA9	NINJ2	NTF3	RAD52	KDM5A	SLC6A12	SLC6A13	TEAD4	TULP3	VWF	FGF23	DYRK4	AKAP3	RAD51AP1	TSPAN9	ERC1	GALNT8	ITFG2	PRMT8	PARP11	ANO2	C12orf4	C12orf5	WNK1	ADIPOR2	WNT5B	C12orf32	NRIP2	CCDC77	EFCAB4B	CACNA2D4	FBXL14	DCP1B	B4GALNT3	LOC283440	IQSEC3	LOC574538	LRTM2
6q12	0.0095751	0.011086	chr6:64116481-64700446	PTP4A1	PHF3	EYS
2q14.2	0.018475	0.047035	chr2:107119721-128563990	hsa-mir-1302-3	hsa-mir-4267	hsa-mir-4266	hsa-mir-4265	BIN1	BUB1	DBI	EN1	ERCC3	GLI2	GPR17	GYPC	IL1A	IL1B	IL1RN	INHBB	LIMS1	MYO7B	NPHP1	PROC	PTPN4	RALB	RANBP2	SCTR	SLC20A1	SULT1C2	TSN	PAX8	MALL	MARCO	DDX18	GCC2	BCL2L11	ACTR3	MERTK	MAP3K2	EDAR	RABL2A	CLASP1	PSD4	IL36RN	IL36B	IL37	IL36A	SULT1C4	TFCP2L1
22q11.22	0.019856	0.019856	chr22:22280892-23816427	hsa-mir-650	BCR	GNAZ	VPREB1	TOP3B	RAB36	PPM1F	PRAME	POM121L1P	FBXW4P1	RTDR1	GGTLC2	LOC96610	ZNF280A	ZNF280B	ZDHHC8P1	LOC648691	CES5AP1	MIR650	IGLL5
11p13	0.023597	0.023597	chr11:34000058-36503081	CAT	CD44	ELF5	CAPRIN1	SLC1A2	PDHX	FJX1	ABTB2	PAMR1	EHF	COMMD9	APIP	TRIM44	NAT10	PRR5L	LDLRAD3	MIR3973	MIR1343
9q34.3	0.027214	0.027214	chr9:140677381-140815526	hsa-mir-602	CACNA1B	EHMT1	MIR602
2q33.1	0.031554	0.23415	chr2:198129360-201755592	AOX1	CLK1	HSPD1	HSPE1	PLCL1	BZW1	SATB2	SF3B1	MOB4	SPATS2L	PPIL3	NIF3L1	BOLL	C2orf47	COQ10B	ANKRD44	MARS2	TYW5	RFTN2	KCTD18	FLJ32063	SGOL2	C2orf69	AOX2P	FONG	LOC100507140	HSPE1-MOB4
19q13.2	0.042202	0.042202	chr19:39416987-40186493	MRPS12	RPS16	SUPT5H	ZFP36	GMFG	PAK4	DLL3	LGALS13	PAF1	SARS2	SAMD4B	MED29	LRFN1	PLEKHG2	TIMM50	FBXO17	EID2B	FBXO27	LGALS16	EID2	IL28A	IL28B	IL29	NCCRP1	SYCN	SELV	PAPL	LGALS17A	LOC100129935	MIR4530
21q11.2	0.044118	0.044118	chr21:1-16738847	hsa-mir-3118-5	hsa-mir-3156-3	BAGE	HSPA13	TPTE	NRIP1	RBM11	C21orf15	SAMSN1	BAGE5	BAGE4	BAGE3	BAGE2	ANKRD30BP2	LIPI	ABCC13	POTED	LOC388813	ANKRD20A11P	TEKT4P2	MIR3156-3	MIR3687	MIR3648
del_genes	q value	residual q value	wide peak boundaries	genes in wide peak
9p21.3	1.4843e-84	8.1205e-84	chr9:21865498-22000769	CDKN2A	C9orf53
2q22.1	1.4884e-30	5.5784e-30	chr2:139654355-143643640	LRP1B	LOC647012
8p23.2	6.5313e-25	6.5313e-25	chr8:2084097-6267290	CSMD1	LOC100287015
4q35.2	3.6874e-19	3.4784e-19	chr4:187469825-188225887	FAT1
9p23	4.6607e-19	1.5078e-18	chr9:8297608-12696965	PTPRD
2q21.2	4.5824e-17	3.0973e-16	chr2:133418635-134888186	NCKAP5	MIR3679
2q35	5.7722e-20	2.643e-11	chr2:213287666-243199373	hsa-mir-3133	hsa-mir-149	hsa-mir-4269	hsa-mir-562	hsa-mir-1471	hsa-mir-1244-1	hsa-mir-4268	hsa-mir-3132	hsa-mir-153-1	hsa-mir-3131	hsa-mir-26b	hsa-mir-548f-2	AAMP	AGXT	ALPI	ALPP	ALPPL2	ATIC	KIF1A	BARD1	BCS1L	BOK	CHRND	CHRNG	COL4A3	COL4A4	COL6A3	CRYBA2	CYP27A1	DES	DTYMK	EPHA4	ACSL3	FN1	GBX2	GPC1	GPR35	HDLBP	AGFG1	DNAJB2	HTR2B	SP110	IGFBP2	IGFBP5	IHH	CXCR1
5q12.1	1.5081e-11	6.9739e-11	chr5:58245613-59801572	hsa-mir-582	PDE4D	PART1
19p13.3	1.6691e-10	1.6691e-10	chr19:1-1582034	hsa-mir-3187	hsa-mir-1302-11	ATP5D	AZU1	HCN2	BSG	CDC34	CIRBP	CNN2	CFD	ARID3A	EFNA2	ELANE	GAMT	GPX4	GZMM	PALM	POLR2E	POLRMT	PRTN3	PTBP1	RPS15	STK11	MADCAM1	PPAP2C	MED16	FSTL3	APC2	ABCA7	SBNO2	HMHA1	SHC2	DAZAP1	FGF22	THEG	MIER2	PCSK4	C19orf24	RNF126	WDR18	LPPR3	OR4F17	KISS1R	MUM1	MIDN	R3HDM4
18q23	1.2064e-12	9.4474e-10	chr18:65562477-78077248	CYB5A	GALR1	MBP	NFATC1	ZNF236	CTDP1	SOCS6	ZNF516	TSHZ1	CD226	TXNL4A	ADNP2	RTTN	KCNG2	SALL3	TIMM21	TMX3	ZNF407	CNDP2	CCDC102B	RBFA	PQLC1	NETO1	PARD6G	CNDP1	FAM69C	CBLN2	FBXO15	DOK6	ZADH2	C18orf62	LOC284276	LOC339298	ATP9B	LOC400655	LOC400657	HSBP1L1	C18orf63	LOC100130522	LOC100131655	LOC100505776	LOC100505817
7q36.1	3.3505e-08	6.2771e-08	chr7:132141205-159138663	hsa-mir-595	hsa-mir-153-2	hsa-mir-671	hsa-mir-1975	hsa-mir-548f-4	hsa-mir-490	ABP1	AKR1B1	BPGM	BRAF	CALD1	CASP2	CDK5	CHRM2	CLCN1	DPP6	EN2	EPHA1	EPHB6	EZH2	GBX1	MNX1	HTR5A	INSIG1	KCNH2	KEL	NDUFB2	NOS3	CNOT4	PIP	PRSS1	PRSS2	TAS2R38	PTN	PTPRN2	RARRES2	RHEB	SHH	SLC4A2	SMARCD3	AKR1D1	SSBP1	TBXAS1	VIPR2	XRCC2	ZYX
2q33.3	5.5177e-17	8.777e-08	chr2:204820109-206553779	PARD3B
1p13.2	2.2249e-10	6.0215e-07	chr1:114330741-149881397	hsa-mir-3118-3	hsa-mir-3118-2	hsa-mir-3118-1	hsa-mir-942	hsa-mir-320b-1	AMPD1	ATP1A1	BCL9	CASQ2	CD2	CD58	FCGR1A	FCGR1B	FMO5	GJA5	GJA8	HMGCS2	HSD3B1	HSD3B2	IGSF3	NGF	NHLH2	NOTCH2	NRAS	PDZK1	PRKAB2	PTGFRN	SYCP1	TBX15	TSHB	CSDE1	HIST2H2AA3	HIST2H2AC	HIST2H2BE	HIST2H4A	TTF2	ITGA10	PEX11B	CD101	SEC22B	CHD1L	PDE4DIP	RBM8A	TSPAN2	BCAS2	WARS2
13q12.11	1.3934e-17	6.0215e-07	chr13:20727029-23477009	FGF9	GJB2	IFT88	SAP18	GJB6	LATS2	CRYL1	IL17D	XPO4	MRP63	N6AMT2	SKA3	EFHA1	ZDHHC20	BASP1P1	MIR4499
11q23.3	7.6835e-06	7.6835e-06	chr11:105968480-135006516	hsa-mir-3167	hsa-mir-100	hsa-mir-4301	hsa-mir-34c	ACAT1	ACRV1	APLP2	APOA1	APOA4	APOC3	ARCN1	ATM	FXYD2	CXCR5	CBL	CD3D	CD3E	CD3G	CHEK1	CRYAB	DDX6	DDX10	DLAT	DPAGT1	DRD2	ETS1	FDX1	FLI1	SLC37A4	GRIK4	GUCY1A2	H2AFX	HMBS	HSPA8	HSPB2	HTR3A	IL10RA	IL18	STT3A	KCNJ1	KCNJ5	VWA5A	MCAM	MLL	NCAM1	NFRKB
16q23.3	2.1615e-05	2.2284e-05	chr16:82159666-83844787	hsa-mir-3182	CDH13	MPHOSPH6	MIR3182
14q11.2	0.00012772	0.00012772	chr14:21209730-31034940	hsa-mir-3171	hsa-mir-4307	hsa-mir-208b	BCL2L2	CEBPE	CMA1	LTB4R	CTSG	DAD1	FOXG1	GZMH	GZMB	HNRNPC	MMP14	MYH6	MYH7	NEDD8	NFATC4	NOVA1	NRL	OXA1L	PCK2	PRKD1	PSMB5	PSME1	PSME2	RABGGTA	RNASE1	RNASE2	RNASE3	RNASE6	SALL2	TGM1	PABPN1	AP1G2	SLC7A7	CPNE6	TOX4	REC8	DHRS2	EFS	IRF9	PRMT5	TM9SF1	EDDM3A	DHRS4
10p11.21	0.00023421	0.00021577	chr10:34052867-35328087	PARD3
4q22.1	0.00023513	0.00023513	chr4:90872002-93225989	FAM190A
6p24.3	0.00048856	0.00048856	chr6:1-15253721	BMP6	BPHL	DSP	EDN1	SERPINB1	F13A1	FOXF2	FOXC1	GCNT2	GMDS	HIVEP1	IRF4	MAK	NEDD9	NQO2	SERPINB6	SERPINB9	RREB1	SSR1	TFAP2A	TUBB2A	RIPK1	PRPF4B	GCM2	CD83	CDYL	LY86	EEF1E1	RANBP9	ECI2	FARS2	RPP40	SIRT5	FAM50B	SLC35B3	TBC1D7	NRN1	NOL7	TMEM14C	GFOD1	ELOVL2	PAK1IP1	EXOC2	WRNIP1	DUSP22	LYRM4
1p21.3	5.3565e-07	0.0014172	chr1:97274873-98397687	DPYD
7q11.22	0.002305	0.0021313	chr7:66781668-70606364	AUTS2
9q21.11	0.00322	0.0033926	chr9:38620168-71154835	hsa-mir-1299	PGM5	ZNF658	FAM75A7	CNTNAP3	ANKRD20A1	FAM201A	CBWD5	LOC286297	FOXD4L3	FOXD4L4	AQP7P1	KGFLP1	FAM75A6	MGC21881	FAM74A1	FAM74A4	ZNF658B	LOC440896	ANKRD20A3	ANKRD20A2	AQP7P3	LOC442421	CBWD3	FAM27A	LOC572558	PGM5P2	LOC642236	FAM75A2	FAM75A4	LOC642929	LOC643648	CBWD6	FAM75A1	FAM74A2	FOXD4L6	FOXD4L5	LOC653501	KGFLP2	FAM75A3	FAM75A5	FAM74A3	CNTNAP3B	ANKRD20A4	FOXD4L2	LOC100132352
13q13.1	7.7886e-09	0.0071049	chr13:32372600-32981164	BRCA2	FRY	EEF1DP3	ZAR1L
7q31.1	0.0067973	0.013266	chr7:109598262-111374160	LRRN3	IMMP2L	EIF3IP1
5q35.3	0.01792	0.017362	chr5:176520382-176743549	PRELID1	RAB24	NSD1	MXD3
1p36.11	0.021158	0.021158	chr1:1-33480722	hsa-mir-4254	hsa-mir-1976	hsa-mir-3115	hsa-mir-4253	hsa-mir-1256	hsa-mir-1290	hsa-mir-1273d	hsa-mir-34a	hsa-mir-4252	hsa-mir-551a	hsa-mir-4251	hsa-mir-429	hsa-mir-1302-2	ALPL	RERE	BAI2	C1QA	C1QB	C1QC	CA6	CAPZB	CASP9	RUNX3	TNFRSF8	CDA	CDK11B	CDC42	CD52	RCC1	CLCN6	CLCNKA	CLCNKB	CNR2	COL16A1	CORT	DDOST	DFFA	DFFB	DVL1	E2F2	ECE1	MEGF6	EPHA2	ENO1	EPB41	EPHA8
13q12.11	5.5603e-15	0.021158	chr13:1-20002375	TUBA3C	PHF2P1	ANKRD20A9P	LINC00442	ANKRD26P3	LINC00421
5q15	0.001969	0.029269	chr5:93441768-93966366	KIAA0825
9q34.3	0.029269	0.029269	chr9:139315738-139608493	hsa-mir-126	NOTCH1	SEC16A	AGPAT2	EGFL7	INPP5E	C9orf163	MIR126	MIR4673	MIR4674
6q27	0.032663	0.032403	chr6:146028557-171115067	hsa-mir-1913	hsa-mir-1202	hsa-mir-1273c	ACAT2	CCR6	ESR1	GPR31	GRM1	IGF2R	KIF25	LPA	MAS1	MAP3K4	MLLT4	OPRM1	PARK2	PCMT1	PDCD2	PLG	PSMB1	RPS6KA2	SLC22A1	SLC22A3	SLC22A2	SOD2	T	TBP	TCP1	TCP10	TCTE3	DYNLT1	THBS2	EZR	VIP	RNASET2	SYNJ2	LATS1	QKI	WTAP	AKAP12	UST	PDE10A	RAB32	KATNA1	FGFR1OP	SCAF8
12q12	0.03507	0.036359	chr12:33047518-39688217	ALG10	ALG10B	CPNE8	SYT10
18q21.31	3.355e-06	0.036359	chr18:51900265-66348930	hsa-mir-122	BCL2	CDH7	FECH	KDSR	GRP	LMAN1	MC4R	NARS	SERPINB2	ATP8B1	SERPINB5	SERPINB8	SERPINB10	SERPINB13	PMAIP1	RAB27B	SERPINB3	SERPINB4	TCF4	SERPINB7	TNFRSF11A	TXNL1	ONECUT2	VPS4B	MALT1	PHLPP1	NEDD4L	WDR7	PIGN	CDH20	CDH19	RAX	ST8SIA3	ZCCHC2	ZNF532	KIAA1468	CCDC68	SERPINB12	SERPINB11	SEC11C	DSEL	ALPK2	CCBE1	RNF152	LINC00305
2p25.1	0.038115	0.037543	chr2:1-23616430	hsa-mir-3125	hsa-mir-4262	hsa-mir-548s	hsa-mir-4261	ACP1	APOB	RHOB	DDX1	E2F6	HPCAL1	ID2	KCNF1	KCNS3	MATN3	MYCN	ODC1	RPS7	RRM2	SDC1	SOX11	ADAM17	TPO	TSSC1	VSNL1	PXDN	KLF11	ASAP2	TAF1B	ITGB1BP1	ROCK2	GREB1	LAPTM4A	RNF144A	PDIA6	MYCNOS	YWHAQ	MYT1L	LPIN1	PUM2	NTSR2	SH3YL1	TRIB2	GRHL1	TRAPPC12	NBAS	CPSF3
[truncated: 498 more columns]

## Sheet: S6
amp_genes.	q value	residual q value	wide peak boundaries	genes in wide peak
11q13.3	3.0197e-92	1.6791e-87	chr11:70067082-70261220	hsa-mir-548k	CTTN	PPFIA1	MIR548K
3q28	9.6446e-21	2.3656e-12	chr3:188966177-189008460	TPRG1
3q26.33	9.5985e-19	7.5419e-09	chr3:177693383-182704393	ACTL6A	NDUFB5	PIK3CA	SOX2	FXR1	USP13	KCNMB2	ATP11B	KCNMB3	ZNF639	PEX5L	DCUN1D1	MFN1	MRPL47	GNB4	ZMAT3	DNAJC19	TTC14	CCDC39	SOX2-OT	FLJ46066
11q13.2	1.476e-16	0.061063	chr11:66958373-67775100	ADRBK1	ALDH3B2	GSTP1	NDUFV1	PPP1CA	PTPRCAP	RAD9A	RPS6KB2	AIP	PITPNM1	CDK2AP2	KDM2A	CLCF1	CABP2	SSH3	CABP4	CORO1B	CARNS1	POLD4	TMEM134	UNC93B1	ACY3	NUDT8	ANKRD13D	TBX10	TBC1D10C	GPR152	DOC2GP	FAM86C2P	LOC100130987
7p11.2	1.8259e-15	1.8259e-15	chr7:55056249-55778542	EGFR	LANCL2	VOPP1	FKBP9L
8p11.22	2.0815e-15	8.556e-14	chr8:38144203-38476931	FGFR1	WHSC1L1	LETM2	RNF5P1	C8orf86
11q14.1	6.9978e-10	0.036802	chr11:76972492-78089548	CLNS1A	NDUFC2	PAK1	THRSP	GAB2	C11orf67	RSF1	USP35	KCTD14	ALG8	INTS4	GDPD4	AQP11	KCTD21	NDUFC2-KCTD14
8q24.21	1.0028e-09	1.0028e-09	chr8:128770635-128809184	hsa-mir-1204	PVT1	MIR1204
11q22.2	4.118e-09	2.1038e-08	chr11:101814159-102898867	BIRC2	BIRC3	MMP1	MMP3	MMP7	MMP8	MMP10	MMP12	MMP13	MMP20	YAP1	KIAA1377	MMP27	C11orf70	TMEM123	LOC100288077
18p11.31	8.4458e-07	8.4458e-07	chr18:2977546-3416184	TGIF1	MYOM1	LPIN2	MYL12A	MYL12B
13q22.1	9.4026e-07	1.2454e-06	chr13:73872615-73998364	[KLF5]
9p13.3	3.6725e-06	3.6725e-06	chr9:35125215-36039066	CA9	CD72	NPR2	RMRP	TESK1	TLN1	TPM2	RECK	RGP1	RUSC2	CREB3	UNC13B	SPAG8	SIT1	TMEM8B	OR2S2	GBA2	HINT2	C9orf100	FP588	LOC158376	ATP8B5P	CCDC107	C9orf128	OR13J1	HRCT1	MSMP	FAM166B	MIR4667
18q11.2	9.0615e-06	9.0615e-06	chr18:20862393-20997552	TMEM241
7q22.1	9.0615e-06	0.0002973	chr7:91373589-103621873	hsa-mir-548o	hsa-mir-4285	hsa-mir-106b	hsa-mir-591	hsa-mir-489	hsa-mir-1285-1	ACHE	ASNS	AZGP1	CALCR	KRIT1	CDK6	AP1S1	COL1A2	CUX1	CYP3A7	CYP3A4	CYP3A5	CYP51A1	DLX5	DLX6	DYNC1I1	EPHB4	EPO	GNB2	GNG11	GNGT1	AGFG2	LRCH4	MCM7	NPTX2	OCM2	SERPINE1	PCOLCE	PDK4	PEX1	PMS2P1	POLR2J	PON1	PON2	PON3	RELN	PSMC2	TAC1	TAF6	TFR2
8p11.21	1.3677e-05	0.012599	chr8:41614378-41911299	ANK1	KAT6A
2q31.1	3.0673e-05	9.2702e-05	chr2:175461823-176183351	hsa-mir-933	ATP5G3	CHN1	CHRNA1	ATF2	WIPF1	MIR933
6p12.1	0.00014818	0.00019589	chr6:53786530-54387822	TINAG	LRRC1	MLIP
17q12	0.00041165	0.00041165	chr17:37839283-38020952	ERBB2	GRB7	IKZF3	MIEN1	PGAP3	MIR4728
7q31.1	0.00094715	0.067227	chr7:108175654-110234389	DNAJB9	C7orf66	THAP5	EIF3IP1
15q26.3	0.0018009	0.0018009	chr15:98874361-102531392	hsa-mir-1302-10	ALDH1A3	IGF1R	MEF2A	PCSK6	SNRPA1	CHSY1	SYNM	OR4F4	LINS	SELS	TTC23	LRRK1	TM2D3	TARSL2	LRRC28	ASB7	LYSMD4	PGPEP1L	ADAMTS17	DNM1P46	CERS3	FAM169B	WASH3P	FLJ42289	OR4F6	OR4F15	FAM138E	GPCRLTM7	DDX11L1	DDX11L9	LOC100507472	MIR4714
3q24	0.0023871	0.021352	chr3:148185653-152981052	AADAC	AGTR1	CP	CPA3	CPB1	GYG1	TM4SF1	MBNL1	P2RY1	PFN2	RAP2B	SIAH2	HLTF	TM4SF4	CLRN1	TSC22D2	P2RY14	RNF13	WWTR1	SERP1	GPR171	COMMD2	SELT	P2RY13	GPR87	SUCNR1	P2RY12	EIF2A	HPS3	TM4SF18	MED12L	CLRN1-AS1	FAM194A	LOC201651	IGSF10	AADACL2	ANKUB1	LOC401093	TMEM14E	LOC646903	WWTR1-AS1	MIR548H2
5p15.33	0.0053446	0.0053446	chr5:1-4061336	hsa-mir-4277	NDUFS6	SDHA	SLC6A3	SLC9A3	TERT	TRIP13	PDCD6	SLC12A7	TPPP	EXOC3	PP7080	IRX4	CEP72	AHRR	MRPL36	BRD9	IRX1	ZDHHC11	LPCAT1	CLPTM1L	NKD2	C5orf55	CCDC127	PLEKHG4B	C5orf38	IRX2	LOC285577	SLC6A19	SLC6A18	LRRC14B	SDHAP3	LOC728613	MIR4277	LOC100506688	MIR4457	MIR4456	MIR4635
2q11.2	0.0064226	0.0064226	chr2:97497637-97617217	CNNM3	ANKRD39	FAM178B	SEMA4C	ANKRD23
2q33.3	0.0077884	0.026653	chr2:205201252-205263958	[PARD3B]
13q34	0.0089866	0.013087	chr13:110153595-115169878	ATP4B	COL4A1	COL4A2	F7	F10	GAS6	ING1	LAMP1	GRK1	SOX1	TFDP1	CUL4A	IRS2	PROZ	ARHGEF7	CDC16	TUBGCP3	RASA3	ATP11A	MCF2L	TMCO3	DCUN1D2	ANKRD10	RAB20	CARKD	PCID2	UPF3A	CARS2	GRTP1	ADPRHL1	TEX29	SPACA7	LINC00346	CHAMP1	FAM70B	C13orf35	FLJ44054	FLJ41484	LINC00552	MCF2L-AS1	LOC100506394
11q12.1	0.011816	0.23232	chr11:56137794-56787762	OR8U1	OR5R1	OR5M3	OR5M8	OR5M11	OR5AR1	OR9G4	OR5AP2	OR5M9	OR5M10	OR5M1	OR9G1	OR5AK2	OR8U8	OR9G9
9p24.1	0.017318	0.017318	chr9:4709114-15328325	hsa-mir-101-2	MLANA	GLDC	INSL4	JAK2	NFIB	PTPRD	RLN1	RLN2	TYRP1	MPDZ	CER1	RCL1	INSL6	KDM4C	RANBP6	CD274	AK3	C9orf46	KIAA1432	ERMP1	PDCD1LG2	TPD52L3	IL33	C9orf123	UHRF2	TTC39B	FREM1	KIAA2026	LURAP1L	ZDHHC21	LOC389705	FLJ41200	MIR101-2	C9orf146	MIR4665
14q13.2	0.017318	0.017318	chr14:35969550-37379792	PAX9	NKX2-1	NKX2-8	MBIP	BRMS1L	INSM2	SLC25A21	RALGAPA1	SFTA3
20q11.22	0.021698	0.021698	chr20:31404622-33399322	hsa-mir-644	AHCY	ASIP	E2F1	SNTA1	EIF2S2	CBFA2T2	PXMP4	RALY	MAPRE1	NCOA6	BPIFA1	CDK5RAP1	TP53INP2	NECAB3	BPIFB2	DYNLRB1	ITCH	MAP1LC3A	ZNF341	BPIFB1	BPIFB6	BPIFA3	C20orf144	CHMP4B	PIGU	BPIFA2	SUN5	BPIFB4	ACTL10	BPIFA4P	BPIFB3	MIR644A	MIR4755
12q15	0.029814	0.029814	chr12:65420804-72046330	hsa-mir-1279	CPM	IFNG	LYZ	MDM2	CNOT2	PTPRB	PTPRR	RAP1B	TSPAN8	YEATS4	HMGA2	DYRK2	LGR5	CCT2	FRS2	CPSF6	WIF1	IRAK3	GRIP1	LEMD3	KCNMB4	IL22	TMBIM4	SLC35E3	IL26	CAND1	MDM1	NUP107	LLPH	HELB	RAB3IP	BEST3	ZFC3H1	RPSAP52	MSRB3	LRRC10	MIR1279	SNORA70G	MIR3913-2	MIR3913-1	LOC100507250
3q11.2	0.036004	0.038392	chr3:90485637-96584347	PROS1	NSUN3	ARL13B	DHFRL1	LOC255025	EPHA6	STX19
8q11.21	0.04122	0.04313	chr8:42924648-50232191	CEBPD	FNTA	MCM4	PRKDC	SNAI2	UBE2V2	KIAA0146	EFCAB1	SGK196	HGSNAT	POTEA	C8orf22	LINC00293	LOC100287846
del_genes	q value	residual q value	wide peak boundaries	genes in wide peak
9p21.3	8.3235e-99	8.3235e-99	chr9:21860429-21999239	CDKN2A	C9orf53
2q22.1	8.147e-28	2.5279e-27	chr2:139651485-143642950	LRP1B	LOC647012
8p23.2	1.868e-24	1.868e-24	chr8:2084195-6263179	CSMD1
2q21.2	1.3957e-20	2.9413e-19	chr2:133415495-134885388	NCKAP5	MIR3679
2q36.2	4.1268e-19	2.5501e-07	chr2:204825435-227017142	hsa-mir-4268	hsa-mir-3132	hsa-mir-153-1	hsa-mir-3131	hsa-mir-26b	hsa-mir-548f-2	hsa-mir-1302-4	hsa-mir-2355	hsa-mir-3130-4	AAMP	ACADL	ATIC	BARD1	BCS1L	CPS1	CREB1	CRYBA2	CRYGA	CRYGB	CRYGC	CRYGD	CYP27A1	DES	EEF1B2	EPHA4	ERBB4	ACSL3	FN1	GPR1	DNAJB2	IDH1	IGFBP2	IGFBP5	IHH	CXCR1	CXCR2	CXCR2P1	INHA	MAP2	MYL1	NDUFS1	PAX3	SERPINE2	PTH2R	PTPRN	RPE
2q37.2	6.8725e-19	3.3573e-08	chr2:232450900-238238459	hsa-mir-562	hsa-mir-1471	hsa-mir-1244-1	ALPI	ALPP	ALPPL2	CHRND	CHRNG	GBX2	INPP5D	KCNJ13	NEU2	NPPC	PDE6D	PTMA	SAG	SPP2	DGKD	ECEL1	EIF4E2	ARL4C	COPS8	SH3BP4	NGEF	GIGYF2	UGT1A10	UGT1A8	UGT1A7	UGT1A6	UGT1A5	UGT1A9	UGT1A4	UGT1A1	UGT1A3	ATG16L1	USP40	HJURP	CXCR7	COPS7B	TRPM8	IQCA1	EFHD1	AGAP1	DIS3L2	MSL3P1	C2orf57
4q35.2	4.0934e-18	9.1886e-17	chr4:187475875-188229815	FAT1
13q12.11	1.7062e-15	7.309e-13	chr13:1-23763756	FGF9	GJA3	GJB2	TUBA3C	ZMYM2	IFT88	ZMYM5	SAP18	GJB6	LATS2	CRYL1	IL17D	MPHOSPH8	PSPC1	XPO4	MRP63	TPTE2	N6AMT2	SKA3	EFHA1	ZDHHC20	PHF2P1	ANKRD20A9P	LINC00442	BASP1P1	ANKRD26P3	LINC00421	MIR4499
1p12	8.6007e-15	8.6007e-15	chr1:112527337-149881397	hsa-mir-3118-3	hsa-mir-3118-2	hsa-mir-3118-1	hsa-mir-942	hsa-mir-320b-1	hsa-mir-4256	AMPD1	RHOC	ATP1A1	BCL9	CAPZA1	CASQ2	CD2	CD58	FCGR1A	FCGR1B	FMO5	GJA5	GJA8	HMGCS2	HSD3B1	HSD3B2	IGSF3	MOV10	NGF	NHLH2	NOTCH2	NRAS	PDZK1	PRKAB2	PTGFRN	SLC16A1	SYCP1	TBX15	TSHB	WNT2B	CSDE1	HIST2H2AA3	HIST2H2AC	HIST2H2BE	HIST2H4A	TTF2	ITGA10	PEX11B	CD101	SEC22B
18q23	1.7662e-10	1.7662e-10	chr18:74981133-78077248	NFATC1	CTDP1	TXNL4A	ADNP2	KCNG2	SALL3	RBFA	PQLC1	PARD6G	ATP9B	HSBP1L1	LOC100130522
5q12.1	2.4012e-10	2.4656e-09	chr5:58250098-59800689	hsa-mir-582	PDE4D	PART1
7q36.1	5.4948e-10	1.2272e-09	chr7:141837588-159138663	hsa-mir-595	hsa-mir-153-2	hsa-mir-671	hsa-mir-1975	hsa-mir-548f-4	ABP1	CASP2	CDK5	CLCN1	DPP6	EN2	EPHA1	EPHB6	EZH2	GBX1	MNX1	HTR5A	INSIG1	KCNH2	KEL	NOS3	PIP	PRSS1	PRSS2	PTPRN2	RARRES2	RHEB	SHH	SLC4A2	SMARCD3	VIPR2	XRCC2	ZYX	ARHGEF5	ZNF212	ZNF282	CUL1	ACCN3	PDIA4	UBE3C	FAM131B	FAM115A	DNAJB6	ABCF2	FASTK	ABCB8
9p23	7.4286e-10	7.4286e-10	chr9:8295180-12696868	PTPRD
16q23.1	2.7295e-09	1.9859e-07	chr16:78115735-79631618	WWOX
10p11.21	1.0879e-08	1.169e-08	chr10:34055886-35328087	PARD3
11q23.3	3.3462e-08	0.00022385	chr11:104029930-126302050	hsa-mir-100	hsa-mir-4301	hsa-mir-34c	ACAT1	ACRV1	APOA1	APOA4	APOC3	ARCN1	ATM	FXYD2	CXCR5	CASP1	CASP4	CASP5	CBL	CD3D	CD3E	CD3G	CHEK1	CRYAB	DDX6	DDX10	DLAT	DPAGT1	DRD2	FDX1	SLC37A4	GRIA4	GRIK4	GUCY1A2	H2AFX	HMBS	HSPA8	HSPB2	HTR3A	IL10RA	IL18	STT3A	VWA5A	MCAM	MLL	NCAM1	NNMT	NPAT	NRGN
11q25	2.2945e-07	0.0062419	chr11:126870025-135006516	APLP2	ETS1	FLI1	KCNJ1	KCNJ5	NFRKB	OPCML	ST14	BARX2	ARHGAP32	ADAMTS8	IGSF9B	NCAPD3	ACAD8	B3GAT1	ZBTB44	THYN1	NTM	PRDM10	TP53AIP1	JAM3	GLB1L2	VPS26B	GLB1L3	TMEM45B	ADAMTS15	C11orf45	SPATA19	KIRREL3-AS3	LOC283174	LOC283177	SNX19	LINC00167	LOC100128239	LOC100507392	MIR4697
13q14.2	6.6843e-07	0.017096	chr13:31031077-57719929	hsa-mir-1297	hsa-mir-759	hsa-mir-15a	hsa-mir-3168	hsa-mir-621	hsa-mir-4305	ALOX5AP	ATP7B	BRCA2	RCBTB2	CPB2	ELF1	ESD	FOXO1	MLNR	GTF2F2	GUCY1B2	HMGB1	HTR2A	KPNA3	LCP1	MAB21L1	SMAD9	NEK3	PCDH8	RB1	RFC3	RFXAP	TPT1	TRPC4	TNFSF11	SUCLA2	DLEU2	TSC22D1	CCNA1	DCLK1	KL	ITM2B	MTRF1	UTP14C	FRY	LPAR6	SLC25A15	LHFP	TRIM13	USPL1
4q31.3	8.2805e-07	0.0053097	chr4:149354273-165912961	hsa-mir-3140	ANXA2P1	LRBA	CTSO	ETFDH	FGA	FGB	FGG	GLRB	GRIA2	GUCY1A3	GUCY1B3	NPY1R	NPY2R	NPY5R	PET112	PLRG1	PPID	RPS3A	SFRP2	TDO2	TLR2	SNORD73A	LRAT	RAPGEF2	MAB21L2	KIAA0922	TRIM2	ANP32C	ARFIP1	FAM198B	ACCN5	DKFZP434I0714	DCHS2	2021-03-01	FBXW7	TMEM144	C4orf43	PDGFC	FSTL5	FNIP2	RXFP1	MAP9	MND1	TKTL2	FHDC1
16q23.3	1.1895e-06	0.0001513	chr16:82196097-83845919	hsa-mir-3182	CDH13	MIR3182
19p13.3	9.4906e-06	9.8356e-06	chr19:1-3483958	hsa-mir-4321	hsa-mir-1909	hsa-mir-3187	hsa-mir-1302-11	AES	AMH	ATP5D	AZU1	HCN2	BSG	CDC34	CIRBP	CNN2	CSNK1G2	CFD	ARID3A	EFNA2	ELANE	GAMT	GNA11	GNA15	GNG7	MKNK2	GPX4	GZMM	GADD45B	NFIC	OAZ1	PALM	POLR2E	POLRMT	PRTN3	PTBP1	RPS15	SGTA	STK11	TCF3	THOP1	TLE2	MADCAM1	SF3A2	PPAP2C	S1PR4	AP3D1	MED16	FSTL3
2q32.1	1.0384e-05	0.00062414	chr2:187366438-187561667	ITGAV
7q31.1	2.5015e-05	5.4881e-05	chr7:110713693-111366294	LRRN3
1p36.21	3.5702e-05	3.5702e-05	chr1:1-28474305	hsa-mir-1976	hsa-mir-3115	hsa-mir-4253	hsa-mir-1256	hsa-mir-1290	hsa-mir-1273d	hsa-mir-34a	hsa-mir-4252	hsa-mir-551a	hsa-mir-4251	hsa-mir-429	hsa-mir-1302-2	ALPL	RERE	C1QA	C1QB	C1QC	CA6	CAPZB	CASP9	RUNX3	TNFRSF8	CDA	CDK11B	CDC42	CD52	CLCN6	CLCNKA	CLCNKB	CNR2	CORT	DDOST	DFFA	DFFB	DVL1	E2F2	ECE1	MEGF6	EPHA2	ENO1	EPHA8	EPHB2	EXTL1	EYA3	FGR	MTOR
4q22.1	0.00013985	0.00028664	chr4:90844993-93229161	FAM190A
9q21.11	0.00073367	0.0007214	chr9:38618653-71159501	hsa-mir-1299	PGM5	ZNF658	FAM75A7	CNTNAP3	ANKRD20A1	FAM201A	C9orf71	CBWD5	LOC286297	FOXD4L3	FOXD4L4	AQP7P1	KGFLP1	FAM75A6	MGC21881	FAM74A1	FAM74A4	ZNF658B	LOC440896	ANKRD20A3	ANKRD20A2	AQP7P3	LOC442421	CBWD3	FAM27A	LOC572558	PGM5P2	LOC642236	FAM75A2	FAM75A4	LOC642929	LOC643648	CBWD6	FAM75A1	FAM74A2	FOXD4L6	FOXD4L5	LOC653501	KGFLP2	FAM75A3	FAM75A5	FAM74A3	CNTNAP3B	ANKRD20A4	FOXD4L2
5q15	0.00081785	0.07829	chr5:93442554-93967146	KIAA0825
3p12.3	0.0043907	0.0041708	chr3:68594468-93779223	hsa-mir-4273	hsa-mir-1324	hsa-mir-1284	hsa-mir-3136	EPHA3	GBE1	GPR27	HTR1F	MITF	CNTN3	POU1F1	PROS1	ROBO1	ROBO2	TMF1	CGGBP1	UBA3	ARL6IP5	PDZRN3	FRMD4B	RYBP	CHMP2B	FOXP1	EBLN2	SHQ1	ZNF654	LMOD3	PROK2	FAM19A4	PPP4R2	ARL13B	LOC201617	CADM2	C3orf64	C3orf38	EIF4E3	VGLL3	LOC401074	STX19	LOC440970	FLJ20518	FAM86DP	GXYLT2	ZNF717	FRG2C	MIR1284
17q25.3	0.0045896	0.0046437	chr17:80648153-81195210	TBCD	FN3K	FN3KRP	ZNF750	B3GNTL1	METRNL	FLJ43681
12q13.12	0.012097	0.012039	chr12:33047826-53777028	hsa-mir-1293	hsa-mir-1291	ACCN2	ACVR1B	ACVRL1	ADCY6	ABCD2	AQP2	AQP5	AQP6	ARF3	ATF1	CACNB3	CCNT1	CNTN1	COL2A1	EIF4B	CELA1	GPD1	NR4A1	IGFBP6	ITGB7	KRT1	KRT2	KRT3	KRT4	KRT5	KRT6A	KRT6B	KRT7	KRT8	KRT18	KRT81	KRT82	KRT83	KRT84	KRT85	KRT86	LALBA	NELL2	SLC11A2	PFDN5	PFKM	POU6F1	PRKAG1	PRPH
4q21.3	0.01677	0.04367	chr4:87370586-87749690	PTPN13
14q11.2	0.034879	0.036059	chr14:1-29244152	hsa-mir-3171	hsa-mir-4307	hsa-mir-208b	hsa-mir-1201	ANG	APEX1	BCL2L2	CEBPE	CMA1	LTB4R	CTSG	DAD1	FOXG1	GZMH	GZMB	HNRNPC	MMP14	MYH6	MYH7	NEDD8	NFATC4	NOVA1	PNP	NRL	OXA1L	PCK2	PSMB5	PSME1	PSME2	RABGGTA	RNASE1	RNASE2	RNASE3	RNASE4	RNASE6	SALL2	TEP1	TGM1	PABPN1	AP1G2	SLC7A7	CPNE6	TOX4	REC8	PARP2	DHRS2
[truncated: 418 more columns]

## Sheet: S7
amp_genes.	q value	residual q value	wide peak boundaries	genes in wide peak
11q13.3	5.8687e-45	2.6215e-44	chr11:70064044-70251833	hsa-mir-548k	CTTN	PPFIA1	MIR548K
9p24.1	4.9591e-10	4.9591e-10	chr9:5414470-5610210	CD274	C9orf46	PDCD1LG2
12q15	3.3876e-07	3.3876e-07	chr12:67460904-68408982	DYRK2	CAND1
20q11.21	5.2472e-07	5.2472e-07	chr20:30001523-30062796	DEFB122	DEFB123	DEFB124
3q26.33	2.4121e-09	3.7109e-06	chr3:181383909-181900442	SOX2	SOX2-OT
7q21.2	1.6299e-07	8.3246e-06	chr7:91307159-91739410	MTERF	AKAP9
8q24.21	9.2892e-06	9.2892e-06	chr8:128388412-128429085	POU5F1B
7q22.1	1.5988e-06	0.00027204	chr7:98405207-100055255	hsa-mir-106b	AZGP1	CYP3A7	CYP3A4	CYP3A5	MCM7	PMS2P1	TAF6	ZNF3	ZKSCAN1	ZSCAN21	TRRAP	BUD31	AP4M1	ATP5J2	ARPC1B	ARPC1A	STAG3	CPSF4	COPS6	PDAP1	ZKSCAN5	PTCD1	PILRB	PILRA	ZCWPW1	C7orf43	MEPCE	SMURF1	CYP3A43	ZNF655	PVRIG	GAL3ST4	OR2AE1	ZNF394	MYH16	TRIM4	ZNF498	FAM200A	PPP1R35	GPC2	TMEM130	CNPY4	MBLAC1	ZNF789	GJC3
7p11.2	0.00097742	0.00097742	chr7:54883935-56673300	CCT6A	EGFR	GBAS	PHKG1	PSPH	SUMF2	CHCHD2	MRPS17	LANCL2	VOPP1	DKFZp434L192	2021-09-14	ZNF713	FKBP9L	LOC389493	LOC650226	SNORA15
9p13.3	0.00097742	0.00097742	chr9:35903399-36027223	OR2S2	LOC158376	HRCT1
8p11.23	0.00081669	0.0010109	chr8:38041881-38260199	BAG4	DDHD2	WHSC1L1	PPAPDC1B	LETM2
14q11.2	0.0025692	0.0025692	chr14:20568158-20913291	hsa-mir-1201	TEP1	PARP2	CCNB1IP1	RPPH1	TTC5	OR11H6	KLHL33	OR4K17	OR4N5	OR11G2	OR11H4	SNORD126
3q28	2.1844e-07	0.0026988	chr3:189585853-189696819	TP63	LEPREL1
11q13.2	8.3557e-06	0.0061772	chr11:66478959-66526485	SPTBN2	C11orf80
13q22.1	0.011009	0.011009	chr13:73832126-73857365	[KLF5]
12p13.33	0.036449	0.036449	chr12:1-11365850	hsa-mir-1244-3	hsa-mir-141	A2M	A2MP1	APOBEC1	C1R	C1S	C3AR1	CACNA1C	CCND2	CD4	CD9	CD27	CD69	CHD4	ATN1	PHC1	ENO2	FGF6	FKBP4	FOXM1	GAPDH	GNB3	KCNA1	KCNA5	KCNA6	KLRB1	KLRC1	KLRC2	KLRC3	KLRD1	LAG3	LTBR	M6PR	NDUFA9	NINJ2	NOP2	NTF3	OLR1	PRH1	PRH2	PTMS	PTPN6	PEX5	PZP	RAD52
3q25.1	0.0017328	0.059877	chr3:145468985-174617759	hsa-mir-569	hsa-mir-551b	hsa-mir-720	hsa-mir-1263	hsa-mir-16-2	AADAC	AGTR1	BCHE	CP	CPA3	CPB1	ECT2	MECOM	GHSR	GYG1	IL12A	KPNA4	TM4SF1	MBNL1	MLF1	MME	CLDN11	P2RY1	PFN2	SERPINI1	SERPINI2	PLD1	PLOD2	PLSCR1	PRKCI	PTX3	RAP2B	RARRES1	SHOX2	SI	SIAH2	SKIL	SLC2A2	HLTF	SSR3	TERC	SEC62	TM4SF4	CLRN1	ZIC1	KCNAB1
11p13	0.035196	0.078263	chr11:34398866-36234733	CAT	CD44	ELF5	SLC1A2	PDHX	FJX1	PAMR1	EHF	APIP	TRIM44	LDLRAD3	MIR3973	MIR1343
11p11.2	0.035196	0.094542	chr11:44563288-46202027	CRY2	CD82	CHST1	PEX16	MAPK8IP1	TP53I11	PHF21A	SLC35C1	PRDM11	SYT13	TSPAN18	GYLTL1B	C11orf94	LOC221122	DKFZp779M0652
10q11.21	0.11965	0.11965	chr10:43957000-45063488	CXCL12	ZNF32	ZNF239	HNRNPA3P1	ZNF485	LOC283033	ZNF32-AS3	C10orf136	ZNF487P	LOC100506835
6p12.1	0.1407	0.1407	chr6:53066481-55126074	GCLC	HCRTR2	TINAG	LRRC1	ELOVL5	MLIP	FAM83B	KLHL31	RPS16P5
5p15.33	0.16262	0.16262	chr5:1-1421750	SDHA	SLC6A3	SLC9A3	TERT	TRIP13	PDCD6	SLC12A7	TPPP	EXOC3	PP7080	CEP72	AHRR	BRD9	ZDHHC11	CLPTM1L	NKD2	C5orf55	CCDC127	PLEKHG4B	SLC6A19	SLC6A18	LRRC14B	LOC100506688	MIR4457	MIR4456	MIR4635
8p11.21	0.12167	0.18599	chr8:40117746-40508871	ZMAT4
6q12	0.23548	0.23548	chr6:64038909-64828087	PTP4A1	PHF3	EYS
del_genes	q value	residual q value	wide peak boundaries	genes in wide peak
9p21.3	8.3235e-99	8.3235e-99	chr9:21860429-21999239	CDKN2A	C9orf53
2q22.1	8.147e-28	2.5279e-27	chr2:139651485-143642950	LRP1B	LOC647012
8p23.2	1.868e-24	1.868e-24	chr8:2084195-6263179	CSMD1
2q21.2	1.3957e-20	2.9413e-19	chr2:133415495-134885388	NCKAP5	MIR3679
4q35.2	4.0934e-18	9.1886e-17	chr4:187475875-188229815	FAT1
1p12	8.6007e-15	8.6007e-15	chr1:112527337-149881397	hsa-mir-3118-3	hsa-mir-3118-2	hsa-mir-3118-1	hsa-mir-942	hsa-mir-320b-1	hsa-mir-4256	AMPD1	RHOC	ATP1A1	BCL9	CAPZA1	CASQ2	CD2	CD58	FCGR1A	FCGR1B	FMO5	GJA5	GJA8	HMGCS2	HSD3B1	HSD3B2	IGSF3	MOV10	NGF	NHLH2	NOTCH2	NRAS	PDZK1	PRKAB2	PTGFRN	SLC16A1	SYCP1	TBX15	TSHB	WNT2B	CSDE1	HIST2H2AA3	HIST2H2AC	HIST2H2BE	HIST2H4A	TTF2	ITGA10	PEX11B	CD101	SEC22B
13q12.11	1.7062e-15	7.309e-13	chr13:1-23763756	FGF9	GJA3	GJB2	TUBA3C	ZMYM2	IFT88	ZMYM5	SAP18	GJB6	LATS2	CRYL1	IL17D	MPHOSPH8	PSPC1	XPO4	MRP63	TPTE2	N6AMT2	SKA3	EFHA1	ZDHHC20	PHF2P1	ANKRD20A9P	LINC00442	BASP1P1	ANKRD26P3	LINC00421	MIR4499
18q23	1.7662e-10	1.7662e-10	chr18:74981133-78077248	NFATC1	CTDP1	TXNL4A	ADNP2	KCNG2	SALL3	RBFA	PQLC1	PARD6G	ATP9B	HSBP1L1	LOC100130522
9p23	7.4286e-10	7.4286e-10	chr9:8295180-12696868	PTPRD
7q36.1	5.4948e-10	1.2272e-09	chr7:141837588-159138663	hsa-mir-595	hsa-mir-153-2	hsa-mir-671	hsa-mir-1975	hsa-mir-548f-4	ABP1	CASP2	CDK5	CLCN1	DPP6	EN2	EPHA1	EPHB6	EZH2	GBX1	MNX1	HTR5A	INSIG1	KCNH2	KEL	NOS3	PIP	PRSS1	PRSS2	PTPRN2	RARRES2	RHEB	SHH	SLC4A2	SMARCD3	VIPR2	XRCC2	ZYX	ARHGEF5	ZNF212	ZNF282	CUL1	ACCN3	PDIA4	UBE3C	FAM131B	FAM115A	DNAJB6	ABCF2	FASTK	ABCB8
5q12.1	2.4012e-10	2.4656e-09	chr5:58250098-59800689	hsa-mir-582	PDE4D	PART1
10p11.21	1.0879e-08	1.169e-08	chr10:34055886-35328087	PARD3
2q37.2	6.8725e-19	3.3573e-08	chr2:232450900-238238459	hsa-mir-562	hsa-mir-1471	hsa-mir-1244-1	ALPI	ALPP	ALPPL2	CHRND	CHRNG	GBX2	INPP5D	KCNJ13	NEU2	NPPC	PDE6D	PTMA	SAG	SPP2	DGKD	ECEL1	EIF4E2	ARL4C	COPS8	SH3BP4	NGEF	GIGYF2	UGT1A10	UGT1A8	UGT1A7	UGT1A6	UGT1A5	UGT1A9	UGT1A4	UGT1A1	UGT1A3	ATG16L1	USP40	HJURP	CXCR7	COPS7B	TRPM8	IQCA1	EFHD1	AGAP1	DIS3L2	MSL3P1	C2orf57
16q23.1	2.7295e-09	1.9859e-07	chr16:78115735-79631618	WWOX
2q36.2	4.1268e-19	2.5501e-07	chr2:204825435-227017142	hsa-mir-4268	hsa-mir-3132	hsa-mir-153-1	hsa-mir-3131	hsa-mir-26b	hsa-mir-548f-2	hsa-mir-1302-4	hsa-mir-2355	hsa-mir-3130-4	AAMP	ACADL	ATIC	BARD1	BCS1L	CPS1	CREB1	CRYBA2	CRYGA	CRYGB	CRYGC	CRYGD	CYP27A1	DES	EEF1B2	EPHA4	ERBB4	ACSL3	FN1	GPR1	DNAJB2	IDH1	IGFBP2	IGFBP5	IHH	CXCR1	CXCR2	CXCR2P1	INHA	MAP2	MYL1	NDUFS1	PAX3	SERPINE2	PTH2R	PTPRN	RPE
19p13.3	9.4906e-06	9.8356e-06	chr19:1-3483958	hsa-mir-4321	hsa-mir-1909	hsa-mir-3187	hsa-mir-1302-11	AES	AMH	ATP5D	AZU1	HCN2	BSG	CDC34	CIRBP	CNN2	CSNK1G2	CFD	ARID3A	EFNA2	ELANE	GAMT	GNA11	GNA15	GNG7	MKNK2	GPX4	GZMM	GADD45B	NFIC	OAZ1	PALM	POLR2E	POLRMT	PRTN3	PTBP1	RPS15	SGTA	STK11	TCF3	THOP1	TLE2	MADCAM1	SF3A2	PPAP2C	S1PR4	AP3D1	MED16	FSTL3
1p36.21	3.5702e-05	3.5702e-05	chr1:1-28474305	hsa-mir-1976	hsa-mir-3115	hsa-mir-4253	hsa-mir-1256	hsa-mir-1290	hsa-mir-1273d	hsa-mir-34a	hsa-mir-4252	hsa-mir-551a	hsa-mir-4251	hsa-mir-429	hsa-mir-1302-2	ALPL	RERE	C1QA	C1QB	C1QC	CA6	CAPZB	CASP9	RUNX3	TNFRSF8	CDA	CDK11B	CDC42	CD52	CLCN6	CLCNKA	CLCNKB	CNR2	CORT	DDOST	DFFA	DFFB	DVL1	E2F2	ECE1	MEGF6	EPHA2	ENO1	EPHA8	EPHB2	EXTL1	EYA3	FGR	MTOR
7q31.1	2.5015e-05	5.4881e-05	chr7:110713693-111366294	LRRN3
16q23.3	1.1895e-06	0.0001513	chr16:82196097-83845919	hsa-mir-3182	CDH13	MIR3182
11q23.3	3.3462e-08	0.00022385	chr11:104029930-126302050	hsa-mir-100	hsa-mir-4301	hsa-mir-34c	ACAT1	ACRV1	APOA1	APOA4	APOC3	ARCN1	ATM	FXYD2	CXCR5	CASP1	CASP4	CASP5	CBL	CD3D	CD3E	CD3G	CHEK1	CRYAB	DDX6	DDX10	DLAT	DPAGT1	DRD2	FDX1	SLC37A4	GRIA4	GRIK4	GUCY1A2	H2AFX	HMBS	HSPA8	HSPB2	HTR3A	IL10RA	IL18	STT3A	VWA5A	MCAM	MLL	NCAM1	NNMT	NPAT	NRGN
4q22.1	0.00013985	0.00028664	chr4:90844993-93229161	FAM190A
2q32.1	1.0384e-05	0.00062414	chr2:187366438-187561667	ITGAV
9q21.11	0.00073367	0.0007214	chr9:38618653-71159501	hsa-mir-1299	PGM5	ZNF658	FAM75A7	CNTNAP3	ANKRD20A1	FAM201A	C9orf71	CBWD5	LOC286297	FOXD4L3	FOXD4L4	AQP7P1	KGFLP1	FAM75A6	MGC21881	FAM74A1	FAM74A4	ZNF658B	LOC440896	ANKRD20A3	ANKRD20A2	AQP7P3	LOC442421	CBWD3	FAM27A	LOC572558	PGM5P2	LOC642236	FAM75A2	FAM75A4	LOC642929	LOC643648	CBWD6	FAM75A1	FAM74A2	FOXD4L6	FOXD4L5	LOC653501	KGFLP2	FAM75A3	FAM75A5	FAM74A3	CNTNAP3B	ANKRD20A4	FOXD4L2
3p12.3	0.0043907	0.0041708	chr3:68594468-93779223	hsa-mir-4273	hsa-mir-1324	hsa-mir-1284	hsa-mir-3136	EPHA3	GBE1	GPR27	HTR1F	MITF	CNTN3	POU1F1	PROS1	ROBO1	ROBO2	TMF1	CGGBP1	UBA3	ARL6IP5	PDZRN3	FRMD4B	RYBP	CHMP2B	FOXP1	EBLN2	SHQ1	ZNF654	LMOD3	PROK2	FAM19A4	PPP4R2	ARL13B	LOC201617	CADM2	C3orf64	C3orf38	EIF4E3	VGLL3	LOC401074	STX19	LOC440970	FLJ20518	FAM86DP	GXYLT2	ZNF717	FRG2C	MIR1284
17q25.3	0.0045896	0.0046437	chr17:80648153-81195210	TBCD	FN3K	FN3KRP	ZNF750	B3GNTL1	METRNL	FLJ43681
4q31.3	8.2805e-07	0.0053097	chr4:149354273-165912961	hsa-mir-3140	ANXA2P1	LRBA	CTSO	ETFDH	FGA	FGB	FGG	GLRB	GRIA2	GUCY1A3	GUCY1B3	NPY1R	NPY2R	NPY5R	PET112	PLRG1	PPID	RPS3A	SFRP2	TDO2	TLR2	SNORD73A	LRAT	RAPGEF2	MAB21L2	KIAA0922	TRIM2	ANP32C	ARFIP1	FAM198B	ACCN5	DKFZP434I0714	DCHS2	2021-03-01	FBXW7	TMEM144	C4orf43	PDGFC	FSTL5	FNIP2	RXFP1	MAP9	MND1	TKTL2	FHDC1
11q25	2.2945e-07	0.0062419	chr11:126870025-135006516	APLP2	ETS1	FLI1	KCNJ1	KCNJ5	NFRKB	OPCML	ST14	BARX2	ARHGAP32	ADAMTS8	IGSF9B	NCAPD3	ACAD8	B3GAT1	ZBTB44	THYN1	NTM	PRDM10	TP53AIP1	JAM3	GLB1L2	VPS26B	GLB1L3	TMEM45B	ADAMTS15	C11orf45	SPATA19	KIRREL3-AS3	LOC283174	LOC283177	SNX19	LINC00167	LOC100128239	LOC100507392	MIR4697
12q13.12	0.012097	0.012039	chr12:33047826-53777028	hsa-mir-1293	hsa-mir-1291	ACCN2	ACVR1B	ACVRL1	ADCY6	ABCD2	AQP2	AQP5	AQP6	ARF3	ATF1	CACNB3	CCNT1	CNTN1	COL2A1	EIF4B	CELA1	GPD1	NR4A1	IGFBP6	ITGB7	KRT1	KRT2	KRT3	KRT4	KRT5	KRT6A	KRT6B	KRT7	KRT8	KRT18	KRT81	KRT82	KRT83	KRT84	KRT85	KRT86	LALBA	NELL2	SLC11A2	PFDN5	PFKM	POU6F1	PRKAG1	PRPH
13q14.2	6.6843e-07	0.017096	chr13:31031077-57719929	hsa-mir-1297	hsa-mir-759	hsa-mir-15a	hsa-mir-3168	hsa-mir-621	hsa-mir-4305	ALOX5AP	ATP7B	BRCA2	RCBTB2	CPB2	ELF1	ESD	FOXO1	MLNR	GTF2F2	GUCY1B2	HMGB1	HTR2A	KPNA3	LCP1	MAB21L1	SMAD9	NEK3	PCDH8	RB1	RFC3	RFXAP	TPT1	TRPC4	TNFSF11	SUCLA2	DLEU2	TSC22D1	CCNA1	DCLK1	KL	ITM2B	MTRF1	UTP14C	FRY	LPAR6	SLC25A15	LHFP	TRIM13	USPL1
14q11.2	0.034879	0.036059	chr14:1-29244152	hsa-mir-3171	hsa-mir-4307	hsa-mir-208b	hsa-mir-1201	ANG	APEX1	BCL2L2	CEBPE	CMA1	LTB4R	CTSG	DAD1	FOXG1	GZMH	GZMB	HNRNPC	MMP14	MYH6	MYH7	NEDD8	NFATC4	NOVA1	PNP	NRL	OXA1L	PCK2	PSMB5	PSME1	PSME2	RABGGTA	RNASE1	RNASE2	RNASE3	RNASE4	RNASE6	SALL2	TEP1	TGM1	PABPN1	AP1G2	SLC7A7	CPNE6	TOX4	REC8	PARP2	DHRS2
4q21.3	0.01677	0.04367	chr4:87370586-87749690	PTPN13
5q35.3	0.054244	0.054676	chr5:146460813-180915260	hsa-mir-340	hsa-mir-1229	hsa-mir-4281	hsa-mir-1271	hsa-mir-585	hsa-mir-218-2	hsa-mir-103-1-as	hsa-mir-146a	hsa-mir-3142	hsa-mir-1303	hsa-mir-3141	hsa-mir-1294	hsa-mir-378	hsa-mir-145	hsa-mir-584	ADRA1B	ADRB2	ANXA6	ATOX1	BNIP1	CAMK2A	CANX	CCNG1	CD74	CDX1	CLTB	CSF1R	CSNK1A1	NKX2-5	DBN1	DOCK2	DPYSL3	DRD1	SLC26A2	DUSP1	EBF1	F12	FABP6	FAT2	FGFR4	FOXI1	FLT4	GABRA1	GABRA6	GABRB2	GABRG2
10q23.31	0.074605	0.071821	chr10:89307880-90823096	ACTA2	FAS	PTEN	LIPF	PAPSS2	RNLS	STAMBPL1	ATAD1	ANKRD22	LIPJ	CFL1P1	LIPM	LIPK	LIPN	KLLN	FAS-AS1
5q15	0.00081785	0.07829	chr5:93442554-93967146	KIAA0825
17p11.2	0.092785	0.091733	chr17:20202542-25630448	KCNJ12	MAP2K3	TMEM11	USP22	DHRS7B	CDRT15L2	C17orf103	FAM27L	FLJ36000	LGALS9B	CCDC144NL	C17orf51	CCDC144C	KRT16P3	KCNJ18	MTRNR2L1	MIR4522
10p15.3	0.11802	0.12176	chr10:1-3117326	ADARB2	IDI1	ZMYND11	WDR37	DIP2C	LARP4B	GTPBP4	IDI2-AS1	IDI2	LOC282980	TUBB8	LINC00200	LOC399708	C10orf108	ADARB2-AS1
11p15.4	0.17767	0.17477	chr11:1-27366266	hsa-mir-3159	hsa-mir-4299	hsa-mir-302e	hsa-mir-483	hsa-mir-675	hsa-mir-4298	hsa-mir-210	ADM	AP2A2	AMPD3	APBB1	RHOG	ARNTL	ART1	ASCL2	CALCA	CALCB	CARS	CCKBR	CD81	CD151	CDKN1C	TPP1	CNGA4	COPB1	CTSD	DRD4	DUSP8	EIF4G2	FANCF	GAS2	GTF2H1	HBB	HBBP1	HBD	HBE1	HBG1	HBG2	HPX	HRAS	IGF2	ILK	INS	IRF7	KCNC1	KCNJ11
22q13.32	0.17295	0.17477	chr22:43733565-51304566	hsa-mir-3201	hsa-let-7b	hsa-mir-1249	ACR	ARSA	MPPED1	CHKB	CPT1B	TYMP	FBLN1	PPARA	MAPK11	MAPK12	SBF1	UPK3A	WNT7B	CELSR1	PPP6R2	ZBED4	SCO2	PKDREJ	NUP50	RABL2B	GRAMD4	MLC1	KIAA0930	MAPK8IP2	PLXNB2	BRD1	ARHGAP8	TBC1D22A	SAMM50	ATXN10	FAM19A5	SULT4A1	RIBC2	SMC1B	PARVB	NCAPH2	GTSE1	MOV10L1	FAM118A	TTC38	C22orf26	MIOX	PRR5
1q44	0.18667	0.18662	chr1:245283863-247047608	SCCPDH	KIF26B	TFB2M	SMYD3	LOC149134	CNST	LOC255654
17p13.2	0.2006	0.20755	chr17:1-8158299	hsa-mir-4314	hsa-mir-324	hsa-mir-497	hsa-mir-1253	hsa-mir-212	hsa-mir-22	hsa-mir-3183	ABR	ACADVL	ALOX12	ALOX12B	ALOX12P2	ALOX15	ALOX15B	ARRB2	ASGR1	ASGR2	ASPA	ATP1B2	ATP2A3	C1QBP	CD68	CHD3	CHRNB1	CHRNE	CLDN7	CRK	CTNS	DLG4	DPH1	DVL2	EFNB3	EIF4A1	EIF5A	ENO3	FGF11	GP1BA	GPS2	GUCY2D	HIC1	ITGAE	MNT	MYO1C	NUP88	OR1D2	OR3A1
21q22.3	0.2006	0.20755	chr21:38878553-48129895	hsa-mir-3197	ADARB1	AIRE	PTTG1IP	C21orf2	CBS	COL6A1	COL6A2	CRYAA	CSTB	DSCAM	ERG	ETS2	HMGN1	PRMT2	ITGB2	KCNJ6	KCNJ15	LSS	MX1	MX2	NDUFV3	PCNT	PCP4	PDE9A	PFKL	PKNOX1	PWP2	S100B	SH3BGR	SLC19A1	SUMO3	TFF1	TFF2	TFF3	TRAPPC10	TMPRSS2	TRPM2	U2AF1	UBE2G2	WRB	C21orf33	PDXK	RRP1	PSMG1	MCM3AP
22q11.1	0.2006	0.20755	chr22:1-18516027	hsa-mir-648	hsa-mir-3198	ATP6V1E1	BID	IL17RA	ANKRD62P1-PARP4P3	POTEH	BCL2L13	HSFY1P1	CECR6	CECR5	CECR3	CECR2	CECR1	MICAL3	OR11H1	SLC25A18	GAB4	CCT8L2	XKR3	TPTEP1	MIR648	CECR7	CECR5-AS1	MIR3198-1
21q21.1	0.2281	0.22678	chr21:1-26214237	hsa-mir-548x	hsa-mir-125b-2	hsa-let-7c	hsa-mir-3118-5	hsa-mir-3156-3	BAGE	CXADR	NCAM2	TMPRSS15	HSPA13	TPTE	NRIP1	BTG3	USP25	RBM11	CHODL-AS1	C21orf15	LINC00308	C21orf91	SAMSN1	BAGE5	BAGE4	BAGE3	BAGE2	CHODL	ANKRD30BP2	LIPI	ABCC13	C21orf91-OT1	D21S2088E	POTED	LINC00317	LINC00320	LOC388813	LINC00478	ANKRD20A11P	MIRLET7C	MIR125B2	MIR99A	TEKT4P2	MIR3156-3	MIR3687	MIR3648	C21orf37
[truncated: 418 more columns]

## Sheet: S8
Immune phenotype-related genes	Colors	metabolic phenotype-related genes		tumor stemness phenotype-related genes
KRT15	MEturquoise	LAMB3	MEyellow	CBLC	MEblue
KRTCAP3	MEturquoise	LAMC2	MEyellow	ELF3	MEblue
CBR1	MEturquoise	ANXA3	MEyellow	HMGA1	MEblue
NEFL	MEturquoise	LAMA3	MEyellow	TMPRSS4	MEblue
TM4SF1	MEturquoise	PTHLH	MEyellow	VIM	MEblue
NME1	MEturquoise	STON2	MEyellow	ADAMTS4	MEblue
SLC7A8	MEturquoise	TP63	MEyellow	FXYD3	MEblue
MDK	MEturquoise	COL17A1	MEyellow	CLDN4	MEblue
GPX2	MEturquoise	DSG2	MEyellow	ALDH3A1	MEblue
CA12	MEturquoise	SERINC2	MEyellow	STAP2	MEblue
EFNA1	MEturquoise	ADH7	MEyellow	CLDN7	MEblue
SRGN	MEturquoise	CDCP1	MEyellow	IFITM2	MEblue
C16orf74	MEturquoise	IFI27	MEyellow	TK1	MEblue
SDC1	MEturquoise	ITGB4	MEyellow	S100A4	MEblue
MAGEA6	MEturquoise	ITGA6	MEyellow	AXL	MEblue
RBP1	MEturquoise	CDH3	MEyellow	A2M	MEblue
TPD52L1	MEturquoise	PTPRF	MEyellow	SLC2A3	MEblue
SLC2A1	MEturquoise	PLEK2	MEyellow	UCHL1	MEblue
EPCAM	MEturquoise	GSTA1	MEyellow	ANXA6	MEblue
F11R	MEturquoise	IFITM3	MEyellow	EBF1	MEblue
UGT1A6	MEturquoise	SLC7A5	MEyellow	ZEB2	MEblue
CCL5	MEturquoise	CAV1	MEyellow	NR4A1	MEblue
AKR1C1	MEturquoise	NUPR1	MEyellow	PDGFRB	MEblue
SPINT2	MEturquoise	LTBP1	MEyellow	IDS	MEblue
S100A2	MEturquoise	EHD2	MEyellow	COL3A1	MEblue
ENTPD1	MEturquoise	PDGFA	MEyellow	SPP1	MEblue
MAGEA4	MEturquoise	PDLIM1	MEyellow	GADD45B	MEblue
HLA-E	MEturquoise	DST	MEyellow	MGP	MEblue
TSC22D3	MEturquoise	CD151	MEyellow	ISLR	MEblue
PFN2	MEturquoise	ACTN1	MEyellow	GGT5	MEblue
C19orf33	MEturquoise	ASPH	MEyellow	RARRES2	MEblue
BCL11A	MEturquoise	LGALS3BP	MEyellow	COL1A2	MEblue
SERPINB9	MEturquoise	PTK2	MEyellow	PMP22	MEblue
NR4A2	MEturquoise	JAG1	MEyellow	COL14A1	MEblue
RGS1	MEturquoise	GNG12	MEyellow	NR4A3	MEblue
LAPTM5	MEturquoise	TNFRSF1A	MEyellow	ENG	MEblue
PRELP	MEturquoise	PDLIM4	MEyellow	ZBTB16	MEblue
CXCR4	MEturquoise	LTBR	MEyellow	LAMA4	MEblue
ARID5B	MEturquoise	LIMA1	MEyellow	SPARCL1	MEblue
FGFBP2	MEturquoise	CD59	MEyellow	MYADM	MEblue
OSGIN1	MEturquoise	APP	MEyellow	PCOLCE	MEblue
PIP4K2A	MEturquoise	SNAI2	MEyellow	MXRA8	MEblue
NQO1	MEturquoise	MPZL1	MEyellow	MFAP4	MEblue
IL2RG	MEturquoise	PTGFRN	MEyellow	SPARC	MEblue
SAMSN1	MEturquoise	CDH13	MEyellow	CRISPLD2	MEblue
ZNF331	MEturquoise	TGFBI	MEyellow	AEBP1	MEblue
PTPRC	MEturquoise	FRMD6	MEyellow	COL6A2	MEblue
CD53	MEturquoise	TNC	MEyellow	COL6A3	MEblue
CYTIP	MEturquoise	TUBB6	MEyellow	S1PR1	MEblue
CD2	MEturquoise	TSKU	MEyellow	PDK4	MEblue
CD52	MEturquoise	MT1E	MEyellow	GNG11	MEblue
ITM2A	MEturquoise	TNFRSF12A	MEyellow	FN1	MEblue
FYN	MEturquoise	TNFRSF21	MEyellow	DCN	MEblue
HERPUD1	MEturquoise	SERPINE1	MEyellow	ACTA2	MEblue
CD3E	MEturquoise	PDPN	MEyellow	NNMT	MEblue
HCLS1	MEturquoise	FHL2	MEyellow	MYL9	MEblue
GMFG	MEturquoise	CAV2	MEyellow	MAPRE2	MEblue
LCP1	MEturquoise	PLAU	MEyellow	CXCL12	MEblue
SLA	MEturquoise	SLC38A1	MEyellow	TAGLN	MEblue
LCP2	MEturquoise	PPP2R5C	MEyellow	BGN	MEblue
CD3D	MEturquoise		MEyellow	RGS16	MEblue
TNFAIP3	MEturquoise		MEyellow	RGS2	MEblue
SH3KBP1	MEturquoise		MEyellow	TNS1	MEblue
CD3G	MEturquoise		MEyellow	GPX3	MEblue
LCK	MEturquoise		MEyellow	CTSK	MEblue
LSP1	MEturquoise		MEyellow	THBS1	MEblue
ARHGDIB	MEturquoise		MEyellow	GEM	MEblue
CD69	MEturquoise		MEyellow	ADAMTS1	MEblue
WIPF1	MEturquoise		MEyellow	SERPINF1	MEblue
TNFRSF1B	MEturquoise		MEyellow	HSPB6	MEblue
CYP4F11	MEturquoise		MEyellow	RBMS3	MEblue
GPR183	MEturquoise		MEyellow	COL4A2	MEblue
CD96	MEturquoise		MEyellow	TFPI	MEblue
ARHGAP9	MEturquoise		MEyellow	ANGPTL2	MEblue
TSPYL2	MEturquoise		MEyellow	CALD1	MEblue
PTPN22	MEturquoise		MEyellow	ID3	MEblue
ITK	MEturquoise		MEyellow	SOD3	MEblue
CD7	MEturquoise		MEyellow	TSC22D1	MEblue
RHOH	MEturquoise		MEyellow	TIMP1	MEblue
ALOX5AP	MEturquoise		MEyellow	VAMP8	MEblue
ETS1	MEturquoise		MEyellow	C1R	MEblue
GYPC	MEturquoise		MEyellow	COL15A1	MEblue
ZFP36L2	MEturquoise		MEyellow	CNN3	MEblue
ITGB2	MEturquoise		MEyellow	COX7A1	MEblue
STAT4	MEturquoise		MEyellow	COL1A1	MEblue
SPOCK2	MEturquoise		MEyellow	IGFBP7	MEblue
PDE4B	MEturquoise		MEyellow	PLAC9	MEblue
ANKRD44	MEturquoise		MEyellow	IGFBP4	MEblue
IL32	MEturquoise		MEyellow	CRIP2	MEblue
CORO1A	MEturquoise		MEyellow	TIMP3	MEblue
PRDM1	MEturquoise		MEyellow	COL6A1	MEblue
CST7	MEturquoise		MEyellow	PRRX1	MEblue
PIM2	MEturquoise		MEyellow	IGFBP5	MEblue
IL10RA	MEturquoise		MEyellow	LAMB2	MEblue
ARID5A	MEturquoise		MEyellow	TPM2	MEblue
PTPN7	MEturquoise		MEyellow	ESAM	MEblue
STK17B	MEturquoise		MEyellow	FSTL1	MEblue
LBH	MEturquoise		MEyellow	CCDC80	MEblue
INPP5D	MEturquoise		MEyellow	COL4A1	MEblue
ICOS	MEturquoise		MEyellow	CD248	MEblue
C16orf54	MEturquoise		MEyellow	MFGE8	MEblue
TIGIT	MEturquoise		MEyellow	TIMP2	MEblue
SELPLG	MEturquoise		MEyellow	FBN1	MEblue
GZMA	MEturquoise		MEyellow	DPYSL2	MEblue
CTLA4	MEturquoise		MEyellow	PLN	MEblue
TBC1D10C	MEturquoise		MEyellow	FILIP1L	MEblue
SASH3	MEturquoise		MEyellow	GSN	MEblue
GIMAP7	MEturquoise		MEyellow	AOC3	MEblue
CD27	MEturquoise		MEyellow	C1S	MEblue
BIN2	MEturquoise		MEyellow	LGALS1	MEblue
PRF1	MEturquoise		MEyellow	MAP1B	MEblue
EVI2B	MEturquoise		MEyellow	TCF4	MEblue
CD37	MEturquoise		MEyellow	DLC1	MEblue
CREM	MEturquoise		MEyellow	FMOD	MEblue
IL7R	MEturquoise		MEyellow	PKIG	MEblue
CCR7	MEturquoise		MEyellow	NRP1	MEblue
ID2	MEturquoise		MEyellow	TMEM204	MEblue
NKG7	MEturquoise		MEyellow	AQP1	MEblue
CD247	MEturquoise		MEyellow	OLFML3	MEblue
BTG1	MEturquoise		MEyellow	SULF1	MEblue
GZMB	MEturquoise		MEyellow	MOCS1	MEblue
CD6	MEturquoise		MEyellow	EPAS1	MEblue
ZAP70	MEturquoise		MEyellow	FHL5	MEblue
LTB	MEturquoise		MEyellow	LRRC32	MEblue
CTSW	MEturquoise		MEyellow	ITGA7	MEblue
TXNIP	MEturquoise		MEyellow	FGF7	MEblue
CCL2	MEturquoise		MEyellow	NID1	MEblue
SELL	MEturquoise		MEyellow	C1QTNF1	MEblue
SIRPG	MEturquoise		MEyellow	TGFB1I1	MEblue
LAT	MEturquoise		MEyellow	DDR2	MEblue
EVL	MEturquoise		MEyellow	GLT8D2	MEblue
TRAT1	MEturquoise		MEyellow	HEYL	MEblue
HCST	MEturquoise		MEyellow	RCN3	MEblue
GLRX	MEturquoise		MEyellow	PODN	MEblue
TAGAP	MEturquoise		MEyellow	SMOC2	MEblue
CD8A	MEturquoise		MEyellow	OLFML2B	MEblue
ICAM3	MEturquoise		MEyellow	AKAP12	MEblue
CXCR6	MEturquoise		MEyellow	MRGPRF	MEblue
BATF	MEturquoise		MEyellow	PCDH18	MEblue
CRIP1	MEturquoise		MEyellow	STXBP2	MEblue
PBXIP1	MEturquoise		MEyellow	KANK2	MEblue
GNLY	MEturquoise		MEyellow	RCAN2	MEblue
ACAP1	MEturquoise		MEyellow	JAM3	MEblue
SMAP2	MEturquoise		MEyellow	COL5A2	MEblue
BIRC3	MEturquoise		MEyellow	FHL1	MEblue
BTG2	MEturquoise		MEyellow	CNN1	MEblue
SYTL3	MEturquoise		MEyellow	ARHGEF17	MEblue
RASSF5	MEturquoise		MEyellow	SFRP2	MEblue
CNOT6L	MEturquoise		MEyellow	SLC9A3R1	MEblue
CLEC2D	MEturquoise		MEyellow	SUSD2	MEblue
DUSP2	MEturquoise		MEyellow	DAB2	MEblue
TRAF3IP3	MEturquoise		MEyellow	GJA4	MEblue
ISG20	MEturquoise		MEyellow	SGCA	MEblue
RAC2	MEturquoise		MEyellow	ANGPTL1	MEblue
SERPING1	MEturquoise		MEyellow	CASQ2	MEblue
OCIAD2	MEturquoise		MEyellow	TSTD1	MEblue
FRZB	MEturquoise		MEyellow	TPM1	MEblue
NFIB	MEturquoise		MEyellow	FERMT2	MEblue
NFIA	MEturquoise		MEyellow	CYBRD1	MEblue
DEF6	MEturquoise		MEyellow	MYLK	MEblue
CAPG	MEturquoise		MEyellow	TGFB3	MEblue
APOBEC3C	MEturquoise		MEyellow	RASL12	MEblue
ABI3BP	MEturquoise		MEyellow	EFHD1	MEblue
VCAM1	MEturquoise		MEyellow	LUM	MEblue
PMAIP1	MEturquoise		MEyellow	EDNRA	MEblue
IER3	MEturquoise		MEyellow	CLIC4	MEblue
PTP4A3	MEturquoise		MEyellow	PHLDB1	MEblue
CFH	MEturquoise		MEyellow	PDGFRL	MEblue
TNFRSF18	MEturquoise		MEyellow	EFEMP2	MEblue
SELENBP1	MEturquoise		MEyellow	PDLIM3	MEblue
UCP2	MEturquoise		MEyellow	PTTG1	MEblue
EMB	MEturquoise		MEyellow	SORBS1	MEblue
PGF	MEturquoise		MEyellow	FBLN5	MEblue
CSRP2	MEturquoise		MEyellow	DPT	MEblue
NRIP2	MEturquoise		MEyellow	PDGFRA	MEblue
HSPB1	MEturquoise		MEyellow	EPS8	MEblue
CST3	MEturquoise		MEyellow	DES	MEblue
TNFRSF9	MEturquoise		MEyellow	VCAN	MEblue
RNF125	MEturquoise		MEyellow	MMP2	MEblue
IKZF3	MEturquoise		MEyellow	CRYAB	MEblue
CD84	MEturquoise		MEyellow	SORBS2	MEblue
PLS3	MEturquoise		MEyellow	NEXN	MEblue
CD74	MEturquoise		MEyellow	POSTN	MEblue
STK4	MEturquoise		MEyellow	FBLN2	MEblue
DSTN	MEturquoise		MEyellow	PPP1R14A	MEblue
CTTN	MEturquoise		MEyellow	HSPB8	MEblue
IKZF1	MEturquoise		MEyellow	RAMP2	MEblue
MYC	MEturquoise		MEyellow	APOD	MEblue
MTUS1	MEturquoise		MEyellow	CPE	MEblue
MGAT4A	MEturquoise		MEyellow	FAP	MEblue
PHLDB2	MEturquoise		MEyellow	SDC2	MEblue
KLRD1	MEturquoise		MEyellow	RNASE4	MEblue
CCR6	MEturquoise		MEyellow	RASD1	MEblue
DOCK2	MEturquoise		MEyellow	TSPAN4	MEblue
MT1X	MEturquoise		MEyellow	COL12A1	MEblue
HAVCR2	MEturquoise		MEyellow	RGS5	MEblue
MAP4K1	MEturquoise		MEyellow	DIO2	MEblue
PRKCB	MEturquoise		MEyellow	SYNPO2	MEblue
SH2D1A	MEturquoise		MEyellow	MSRB3	MEblue
ADM	MEturquoise		MEyellow	TGM2	MEblue
DOK2	MEturquoise		MEyellow	ANTXR1	MEblue
DOCK10	MEturquoise		MEyellow	THBS2	MEblue
ARPC1A	MEturquoise		MEyellow	SGCE	MEblue
SCPEP1	MEturquoise		MEyellow	LAMB1	MEblue
SLAMF7	MEturquoise		MEyellow	MCAM	MEblue
C1orf56	MEturquoise		MEyellow	CTHRC1	MEblue
CD5	MEturquoise		MEyellow	ACTG2	MEblue
PARVG	MEturquoise		MEyellow	IL6	MEblue
CTSS	MEturquoise		MEyellow	CDH6	MEblue
GPR65	MEturquoise		MEyellow	MT1M	MEblue
PTGR1	MEturquoise		MEyellow	MYH11	MEblue
DOCK8	MEturquoise		MEyellow	MEG3	MEblue
IL2RB	MEturquoise		MEyellow	PALLD	MEblue
RUNX3	MEturquoise		MEyellow	SERPINH1	MEblue
NCF4	MEturquoise		MEyellow	PTPRS	MEblue
EVI2A	MEturquoise		MEyellow	GPNMB	MEblue
GNG2	MEturquoise		MEyellow	RIN2	MEblue
GPSM3	MEturquoise		MEyellow	KIAA1217	MEblue
ITGAL	MEturquoise		MEyellow	PTPRK	MEblue
MEIS1	MEturquoise		MEyellow	FKBP9	MEblue
IRF4	MEturquoise		MEyellow	FBLN1	MEblue
TSPAN6	MEturquoise		MEyellow	ID1	MEblue
FERMT3	MEturquoise		MEyellow	PPIC	MEblue
SKAP1	MEturquoise		MEyellow	KLF6	MEblue
CD4	MEturquoise		MEyellow	RAB13	MEblue
AKR1C3	MEturquoise		MEyellow	VCL	MEblue
FNBP1	MEturquoise		MEyellow	PTK7	MEblue
GZMK	MEturquoise		MEyellow	ESD	MEblue
NDUFA4L2	MEturquoise		MEyellow	MFAP2	MEblue
IGFBP6	MEturquoise		MEyellow	WWTR1	MEblue
SIT1	MEturquoise		MEyellow	BLVRB	MEblue
CYTH4	MEturquoise		MEyellow	TMEM98	MEblue
PPP1R16B	MEturquoise		MEyellow	EFEMP1	MEblue
CDC42SE2	MEturquoise		MEyellow	PRSS23	MEblue
GSTA4	MEturquoise		MEyellow	IGFBP3	MEblue
P2RY10	MEturquoise		MEyellow	GPC3	MEblue
SLA2	MEturquoise		MEyellow	PFKFB3	MEblue
CFB	MEturquoise		MEyellow	AKAP13	MEblue
AOAH	MEturquoise		MEyellow	DUSP10	MEblue
IL21R	MEturquoise		MEyellow		MEblue
CXCR3	MEturquoise		MEyellow		MEblue
LY9	MEturquoise		MEyellow		MEblue
LAX1	MEturquoise		MEyellow		MEblue
PARP15	MEturquoise		MEyellow		MEblue
GZMH	MEturquoise		MEyellow		MEblue
ARHGAP4	MEturquoise		MEyellow		MEblue
GALM	MEturquoise		MEyellow		MEblue
MYO1G	MEturquoise		MEyellow		MEblue
CD28	MEturquoise		MEyellow		MEblue
PARP8	MEturquoise		MEyellow		MEblue
DENND1C	MEturquoise		MEyellow		MEblue
CD48	MEturquoise		MEyellow		MEblue
PYHIN1	MEturquoise		MEyellow		MEblue
MYO1F	MEturquoise		MEyellow		MEblue
CYFIP2	MEturquoise		MEyellow		MEblue
SH2D2A	MEturquoise		MEyellow		MEblue
ZC3HAV1	MEturquoise		MEyellow		MEblue
PDCD1	MEturquoise		MEyellow		MEblue
LPXN	MEturquoise		MEyellow		MEblue
TNFRSF4	MEturquoise		MEyellow		MEblue
PIK3IP1	MEturquoise		MEyellow		MEblue
ABI3	MEturquoise		MEyellow		MEblue
PLEK	MEturquoise		MEyellow		MEblue
ATXN7	MEturquoise		MEyellow		MEblue
TYROBP	MEturquoise		MEyellow		MEblue
IL2RA	MEturquoise		MEyellow		MEblue
YPEL5	MEturquoise		MEyellow		MEblue
RHOF	MEturquoise		MEyellow		MEblue
ELF1	MEturquoise		MEyellow		MEblue
IFNG	MEturquoise		MEyellow		MEblue
ARHGAP25	MEturquoise		MEyellow		MEblue
CD8B	MEturquoise		MEyellow		MEblue
TOX	MEturquoise		MEyellow		MEblue
HLA-DRB6	MEturquoise		MEyellow		MEblue
SLAMF6	MEturquoise		MEyellow		MEblue
SUSD3	MEturquoise		MEyellow		MEblue
PTGER4	MEturquoise		MEyellow		MEblue
CXCL13	MEturquoise		MEyellow		MEblue
TTC39C	MEturquoise		MEyellow		MEblue
SEMA4D	MEturquoise		MEyellow		MEblue
PDCD4	MEturquoise		MEyellow		MEblue
RNF19A	MEturquoise		MEyellow		MEblue
ITGA4	MEturquoise		MEyellow		MEblue
HLA-DPB1	MEturquoise		MEyellow		MEblue
SATB1	MEturquoise		MEyellow		MEblue
ARHGEF6	MEturquoise		MEyellow		MEblue
HLA-DPA1	MEturquoise		MEyellow		MEblue
COTL1	MEturquoise		MEyellow		MEblue
FGD3	MEturquoise		MEyellow		MEblue
LIMD2	MEturquoise		MEyellow		MEblue
MFNG	MEturquoise		MEyellow		MEblue
ADAM19	MEturquoise		MEyellow		MEblue
PRKCH	MEturquoise		MEyellow		MEblue
FCER1G	MEturquoise		MEyellow		MEblue
TNF	MEturquoise		MEyellow		MEblue
ARHGEF1	MEturquoise		MEyellow		MEblue
EML4	MEturquoise		MEyellow		MEblue
LEPROTL1	MEturquoise		MEyellow		MEblue
CD83	MEturquoise		MEyellow		MEblue
CYBA	MEturquoise		MEyellow		MEblue
GATA3	MEturquoise		MEyellow		MEblue
GBP5	MEturquoise		MEyellow		MEblue
APOBEC3G	MEturquoise		MEyellow		MEblue
PTK2B	MEturquoise		MEyellow		MEblue
CMTM7	MEturquoise		MEyellow		MEblue
RAPGEF6	MEturquoise		MEyellow		MEblue
LIME1	MEturquoise		MEyellow		MEblue
TPSB2	MEturquoise		MEyellow		MEblue
RNASET2	MEturquoise		MEyellow		MEblue
CYTH1	MEturquoise		MEyellow		MEblue

## Sheet: S9
genes	coef	HR	HR.95L	HR.95H	pvalue
DSC3	-0.216442	0.805379	0.719291	0.901771	0.000175017
S100A4	-0.38654	0.679403	0.575517	0.802042	4.98631e-06
SLC2A3	0.20681	1.22975	1.09006	1.38733	0.000774448
SPP1	0.0510715	1.0524	0.99369	1.11457	0.0811888
SH3KBP1	0.228306	1.25647	1.07975	1.46211	0.00315589
LSP1	-0.0955347	0.908887	0.803519	1.02807	0.12861
ICOS	-0.278037	0.757269	0.652568	0.878769	0.000250095
THBS1	0.111261	1.11769	1.0165	1.22895	0.0215697
NFIA	-0.192571	0.824836	0.691877	0.983347	0.0317759
LGALS3BP	0.129392	1.13814	0.971935	1.33276	0.108158
MT1X	0.144924	1.15595	1.03214	1.29461	0.0121676
ESD	0.20476	1.22723	0.967031	1.55744	0.09214
